# Supplementary material for: Effect of Hyperglycemia on Gene Expression during Early Organogenesis in Mice
Source: PLoS One. 2016 Jul 19;11(7):e0158035. doi: 10.1371/journal.pone.0158035 (PMC4951019; doi:10.1371/journal.pone.0158035)
Supplement: S3 Table — All listed genes (1024 at ED8.5 (sheet 1) and 2148 at ED9.5 (sheet 2)) are unique and were >1.5-fold in- or decreased in expression (Padj < 0.05) in hyperglycemic embryos. Columns A to H represent “Gene Name”, “Ensembl Gene”, “Unigene”, “Fold Change”, “Log2 Fold Change”, “P adjusted value”, “Chromosome” and “Gene Description”, respectively. The gray fields indicate that the indicated gene was ≥ 5-fold up- or downregulated and present in the subfield cardiovascular, neural, and embryogenesis defects of the Jackson Laboratory Mouse Genome Database (MGD). Columns L to W represent the normalized number of reads for the hyperglycemic and control embryos at ED8.5 and columns L to AA at ED9.5. (XLS) [file pone.0158035.s009.xls]

## Sheet: Sheet 1 ED8.5
Gene Name	Ensembl Gene	Unigene	FoldChange	Log2FoldChange	Padj	Chromosome	description	Cardiovascular system	Neural tube	Embryogenesis	200_1_2/5C8.5	200_9_3/5C8.5	8_40_11/5C8.5	8_40_6/5C8.5	8_45_2/5C8.5	16_4_2/7D8.5	16_4_6/7D8.5	16_7_10/7D8.5	16_9_6/7D8.5	300_10_10/7D8.5	300_10_5/7D8.5	300_9_2/7D8.5
Tpm4	ENSMUSG00000031799	Mm.295124	0.0932413	-3.42289	1.78244e-16	18	tropomyosin 4 [Source:MGI Symbol;Acc:MGI:2449202]				1246.26	2306.13	1967.73	1898.84	2573.88	148.713	263.951	91.0849	348.205	92.046	130.416	230.028
Marcksl1	ENSMUSG00000047945	Mm.424974	0.0979488	-3.35183	1.32316e-15	14	MARCKS-like 1 [Source:MGI Symbol;Acc:MGI:97143]				8119.11	6621.84	4549.45	5023.6	6140.72	364.828	655.689	402.622	884.072	353.573	426.331	1089.09
Minpp1	ENSMUSG00000024896	Mm.255116	0.136527	-2.87274	5.49157e-12	11	multiple inositol polyphosphate histidine phosphatase 1 [Source:MGI Symbol;Acc:MGI:1336159]				406.723	766.362	685.664	781.41	811.98	55.6336	115.915	56.7631	187.662	33.6041	66.352	143.904
Zfp289	ENSMUSG00000027255	Mm.386861	0.146543	-2.77061	2.65112e-11	12	ADP-ribosylation factor GTPase activating protein 2 [Source:MGI Symbol;Acc:MGI:1924288]				523.368	662.818	405.718	370.42	437.295	38.5156	51.673	56.7631	90.0344	62.825	51.8613	140.633
Mast3	ENSMUSG00000031833	Mm.250731	0.134242	-2.89709	3.78197e-11	18	microtubule associated serine/threonine kinase 3 [Source:MGI Symbol;Acc:MGI:2683541]				69.0662	179.616	158.23	146.404	138.917	7.48914	20.2502	14.5208	37.9663	7.30524	8.77067	33.7956
Mrto4	ENSMUSG00000028741	Mm.27871	0.136925	-2.86854	3.82499e-11	14	MRT4, mRNA turnover 4, homolog (S. cerevisiae) [Source:MGI Symbol;Acc:MGI:1917152]				245.569	651.548	520.672	513.296	557.625	32.0963	81.6992	40.9222	131.255	33.6041	57.2	100.297
Iars	ENSMUSG00000037851	Mm.21118	0.152525	-2.71288	1.1179e-10	5	isoleucine-tRNA synthetase [Source:MGI Symbol;Acc:MGI:2145219]				652.292	732.552	531.491	650.881	792.414	85.5902	157.114	77.8842	182.238	43.8314	60.632	110.108
Eif3h	ENSMUSG00000022312	Mm.289800	0.110554	-3.17718	3.34865e-10	7	eukaryotic translation initiation factor 3, subunit H [Source:MGI Symbol;Acc:MGI:1915385]				503.416	1446.79	1065.69	1238.26	1471.35	69.542	222.753	67.3236	234.306	58.4419	72.4533	161.347
Id2	ENSMUSG00000020644	Mm.34871	0.117626	-3.08772	4.65402e-10	4	inhibitor of DNA binding 2 [Source:MGI Symbol;Acc:MGI:96397]				179.572	498.699	350.27	311.329	421.642	11.7686	69.8284	18.481	73.7631	24.8378	19.448	71.9519
Fastkd2	ENSMUSG00000025962	Mm.30965	0.16884	-2.56627	9.27788e-10	1	FAST kinase domains 2 [Source:MGI Symbol;Acc:MGI:1922869]				228.686	481.794	271.831	373.066	404.033	51.3541	73.3198	62.0434	62.9156	48.2146	52.624	65.4108
Asna1	ENSMUSG00000052456	Mm.41475	0.103268	-3.27554	1.19622e-09	18	arsA arsenite transporter, ATP-binding, homolog 1 (bacterial) [Source:MGI Symbol;Acc:MGI:1928379]				564.808	1696.14	1108.96	1009.84	1292.32	59.9131	143.148	112.206	172.475	42.3704	106.773	183.15
Cse1l	ENSMUSG00000002718	Mm.22417	0.19186	-2.38188	3.41636e-09	12	chromosome segregation 1-like (S. cerevisiae) [Source:MGI Symbol;Acc:MGI:1339951]				2725.81	3102.07	2412.67	2488.87	3047.37	410.833	666.163	459.385	796.208	262.989	236.045	868.873
Klc3	ENSMUSG00000040714	Mm.213403	0.137789	-2.85947	3.45103e-09	17	kinesin light chain 3 [Source:MGI Symbol;Acc:MGI:1277971]				130.458	181.025	152.821	137.585	132.069	8.55902	23.0434	10.5606	28.2035	16.0715	28.9813	26.1643
Tbl3	ENSMUSG00000040688	Mm.100353	0.176275	-2.5041	3.45103e-09	9	transducin (beta)-like 3 [Source:MGI Symbol;Acc:MGI:2384863]				857.956	1317.18	907.456	879.306	975.354	101.638	185.744	172.929	222.374	150.488	186.853	198.413
Eif3f	ENSMUSG00000031029	Mm.182962	0.185378	-2.43146	3.66079e-09	17	eukaryotic translation initiation factor 3, subunit F [Source:MGI Symbol;Acc:MGI:1913335]				1602.34	2637.19	2230.1	1964.99	1688.53	246.072	405.005	343.219	553.223	277.599	311.549	490.581
Aacs	ENSMUSG00000029482	Mm.431573	0.18025	-2.47193	7.0072e-09	15	acetoacetyl-CoA synthetase [Source:MGI Symbol;Acc:MGI:1926144]				141.202	315.561	261.012	167.571	238.702	21.3975	43.9919	30.3616	56.4071	24.8378	27.0747	79.5831
E2f4	ENSMUSG00000014859	Mm.34554	0.145316	-2.78273	7.0072e-09	18	E2F transcription factor 4 [Source:MGI Symbol;Acc:MGI:103012]				428.21	1239	1038.64	761.125	1023.29	71.6818	161.304	92.405	201.764	125.65	103.723	156.986
Prps1	ENSMUSG00000031432	Mm.287178	0.19371	-2.36803	7.12311e-09	20	phosphoribosyl pyrophosphate synthetase 1 [Source:MGI Symbol;Acc:MGI:97775]				1590.06	1514.41	856.065	1105.09	1261.01	269.609	285.598	238.933	452.341	197.241	143.381	128.641
Sil1	ENSMUSG00000024357	Mm.291482	0.148158	-2.75479	7.42647e-09	10	endoplasmic reticulum chaperone SIL1 homolog (S. cerevisiae) [Source:MGI Symbol;Acc:MGI:1932040]				112.041	191.59	232.612	116.418	147.722	11.7686	27.9314	10.5606	36.8815	13.1494	22.1173	43.6072
Prrt3	ENSMUSG00000045009	Mm.133060	0.112122	-3.15685	1.2497e-08	16	proline-rich transmembrane protein 3 [Source:MGI Symbol;Acc:MGI:2444810]				49.1137	53.5326	25.6955	28.2225	30.3269	1.06988	2.09485	3.96021	5.42376	0	1.52533	15.2625
Aqp11	ENSMUSG00000042797	Mm.29756	0.128237	-2.96311	1.47803e-08	17	aquaporin 11 [Source:MGI Symbol;Acc:MGI:1913583]				73.6706	85.2296	89.258	88.1952	50.871	6.41926	18.8537	1.32007	10.8475	2.92209	9.53333	19.6232
Sptlc1	ENSMUSG00000021468	Mm.240336	0.194948	-2.35884	1.61341e-08	5	serine palmitoyltransferase, long chain base subunit 1 [Source:MGI Symbol;Acc:MGI:1099431]				167.294	413.469	370.556	327.204	395.229	59.9131	81.6992	51.4828	101.967	37.9872	43.0907	80.6733
Edg7	ENSMUSG00000036832	Mm.155520	0.14539	-2.782	1.98649e-08	13	lysophosphatidic acid receptor 3 [Source:MGI Symbol;Acc:MGI:1929469]				42.9745	65.507	77.0864	87.3133	89.0243	2.13975	18.1554	2.64014	16.2713	5.84419	5.72	22.8938
Rad54l2	ENSMUSG00000040661	Mm.246689	0.193359	-2.37065	2.13367e-08	19	RAD54 like 2 (S. cerevisiae) [Source:MGI Symbol;Acc:MGI:1933196]				213.338	443.757	331.336	436.566	422.621	59.9131	84.4924	51.4828	111.729	45.2925	63.3013	83.9438
Zfp346	ENSMUSG00000021481	Mm.22795	0.190958	-2.38867	2.43645e-08	5	zinc finger protein 346 [Source:MGI Symbol;Acc:MGI:1349417]				108.971	296.543	204.211	223.134	232.833	32.0963	61.449	33.0018	43.3901	26.2989	30.888	57.7795
X99384	ENSMUSG00000020092	Mm.269699	0.174249	-2.52078	2.9511e-08	2	cDNA sequence X99384 [Source:MGI Symbol;Acc:MGI:1351623]				406.723	426.148	316.46	298.1	289.573	52.424	35.6125	39.6021	77.0174	65.7471	84.656	68.6813
Srm	ENSMUSG00000006442	Mm.10	0.17364	-2.52583	3.73283e-08	14	spermidine synthase [Source:MGI Symbol;Acc:MGI:102690]				1651.45	2206.81	1448.41	1202.1	1617.11	167.971	342.159	157.088	289.629	203.086	478.573	336.866
Gemin6	ENSMUSG00000055760	Mm.279985	0.192782	-2.37496	3.90295e-08	9	gem (nuclear organelle) associated protein 6 [Source:MGI Symbol;Acc:MGI:1914492]				133.528	202.156	225.85	247.829	202.506	31.0264	43.2936	36.962	73.7631	17.5326	23.6427	46.8777
Gsk3a	ENSMUSG00000057177	Mm.294664	0.176108	-2.50547	4.36689e-08	17	glycogen synthase kinase 3 alpha [Source:MGI Symbol;Acc:MGI:2152453]				164.224	233.149	129.83	95.2508	168.266	33.1662	52.3713	9.2405	16.2713	26.2989	19.448	38.1563
Emd	ENSMUSG00000001964	Mm.18892	0.166733	-2.58439	4.6273e-08	20	emerin [Source:MGI Symbol;Acc:MGI:108117]				379.097	1001.62	657.263	505.359	649.584	67.4023	129.881	104.286	160.543	103.734	53.0053	126.461
Mrfap1	ENSMUSG00000055302	Mm.332336	0.146816	-2.76792	4.64638e-08	15	Morf4 family associated protein 1 [Source:MGI Symbol;Acc:MGI:1914818]				1827.95	4067.77	5371.71	4953.04	3850.54	196.857	984.58	282.495	1149.84	146.105	168.549	1197.02
Zfyve26	ENSMUSG00000066440	Mm.297919	0.17779	-2.49175	4.89984e-08	4	zinc finger, FYVE domain containing 26 [Source:MGI Symbol;Acc:MGI:1924767]				47.5789	128.197	91.9628	73.202	111.525	13.9084	19.552	9.2405	26.034	20.4547	11.44	11.992
Ndufs1	ENSMUSG00000025968	Mm.290791	0.21789	-2.19833	7.98003e-08	1	NADH dehydrogenase (ubiquinone) Fe-S protein 1 [Source:MGI Symbol;Acc:MGI:2443241]				609.317	1130.52	920.98	1047.76	1074.16	127.315	261.856	178.21	375.324	93.507	141.475	281.266
Tipin	ENSMUSG00000032397	Mm.196219	0.115477	-3.11432	8.61415e-08	19	timeless interacting protein [Source:MGI Symbol;Acc:MGI:1921571]				148.876	567.727	373.261	437.448	424.577	24.6072	70.5267	30.3616	65.0851	20.4547	43.472	61.0501
Hsdl1	ENSMUSG00000034189	Mm.36756	0.182826	-2.45146	8.91419e-08	18	hydroxysteroid dehydrogenase like 1 [Source:MGI Symbol;Acc:MGI:1919802]				119.715	160.598	83.8484	85.5494	113.481	16.0482	20.2502	14.5208	26.034	8.76628	16.016	42.517
Pole2	ENSMUSG00000020974	Mm.9199	0.198696	-2.33136	9.50029e-08	4	polymerase (DNA directed), epsilon 2 (p59 subunit) [Source:MGI Symbol;Acc:MGI:1197514]				98.2275	218.357	154.173	143.758	171.201	28.8867	37.7073	23.7613	40.1358	21.9157	23.6427	42.517
Manbal	ENSMUSG00000063019	Mm.228619	0.124855	-3.00167	1.01338e-07	12	mannosidase, beta A, lysosomal-like [Source:MGI Symbol;Acc:MGI:1916411]				44.5093	81.0033	127.125	74.084	114.46	7.48914	9.77598	9.2405	17.356	5.84419	11.0587	16.3527
Kctd10	ENSMUSG00000001098	Mm.238285	0.192815	-2.37471	1.03045e-07	15	potassium channel tetramerisation domain containing 10 [Source:MGI Symbol;Acc:MGI:2141207]				927.022	827.642	724.883	531.817	560.559	116.617	132.674	124.087	152.95	112.501	149.864	175.519
Zfp313	ENSMUSG00000006418	Mm.22225	0.186639	-2.42167	1.08459e-07	12	ring finger protein 114 [Source:MGI Symbol;Acc:MGI:1933159]				589.365	1046	581.529	500.949	606.539	113.407	129.183	91.0849	155.119	70.1303	179.989	129.731
Slc29a2	ENSMUSG00000024891	Mm.4930	0.195621	-2.35387	1.09008e-07	11	solute carrier family 29 (nucleoside transporters), member 2 [Source:MGI Symbol;Acc:MGI:1345278]				165.759	229.627	135.239	209.905	185.875	31.0264	37.0091	36.962	54.2376	24.8378	35.8453	33.7956
Rnf24	ENSMUSG00000048911	Mm.477523	0.142885	-2.80707	1.13142e-07	12	ring finger protein 24 [Source:MGI Symbol;Acc:MGI:1261771]				19.9525	51.4195	48.6862	41.4518	54.7842	10.6988	8.37941	6.60036	7.59326	4.38314	3.432	2.18036
Prpf31	ENSMUSG00000008373	Mm.246863	0.218939	-2.1914	1.53857e-07	17	PRP31 pre-mRNA processing factor 31 homolog (yeast) [Source:MGI Symbol;Acc:MGI:1916238]				432.815	876.244	746.521	709.972	884.373	143.364	196.218	112.206	226.713	73.0524	127.365	239.84
Rqcd1	ENSMUSG00000026174	Mm.291708	0.226726	-2.14098	1.71702e-07	1	rcd1 (required for cell differentiation) homolog 1 (S. pombe) [Source:MGI Symbol;Acc:MGI:1928902]				394.445	812.146	563.948	694.096	742.521	119.826	141.053	133.327	196.34	131.494	126.984	168.978
Tulp4	ENSMUSG00000034377	Mm.449307	0.200078	-2.32137	1.84811e-07	9	tubby like protein 4 [Source:MGI Symbol;Acc:MGI:1916092]				821.12	484.611	458.462	426.865	413.816	71.6818	127.786	114.846	133.424	71.5913	52.2427	158.076
Fastkd3	ENSMUSG00000021532	Mm.23670	0.162329	-2.62301	2.14485e-07	5	FAST kinase domains 3 [Source:MGI Symbol;Acc:MGI:1916827]				58.3226	176.094	110.896	109.362	152.613	12.8385	27.2331	17.1609	36.8815	4.38314	5.72	33.7956
Crtc1	ENSMUSG00000003575	Mm.227767	0.163282	-2.61456	2.22692e-07	18	CREB regulated transcription coactivator 1 [Source:MGI Symbol;Acc:MGI:2142523]				55.2529	146.51	96.02	84.6674	125.221	12.8385	35.6125	6.60036	10.8475	13.1494	14.1093	22.8938
Ddit4	ENSMUSG00000020108	Mm.21697	0.169733	-2.55866	2.94208e-07	2	DNA-damage-inducible transcript 4 [Source:MGI Symbol;Acc:MGI:1921997]				285.474	617.738	796.56	533.581	441.208	69.542	90.7769	88.4448	143.187	32.143	68.64	142.814
Rpl22	ENSMUSG00000028936	Mm.307846	0.186126	-2.42565	2.94208e-07	14	ribosomal protein L22 [Source:MGI Symbol;Acc:MGI:99262]				434.35	1246.75	1215.8	864.313	1083.94	130.525	194.123	93.7251	248.408	137.338	189.141	269.274
Panx1	ENSMUSG00000031934	Mm.142253	0.143257	-2.80333	3.35614e-07	19	pannexin 1 [Source:MGI Symbol;Acc:MGI:1860055]				102.832	338.101	258.307	180.8	260.225	12.8385	34.2159	35.6419	47.7291	29.2209	30.888	38.1563
Mcee	ENSMUSG00000033429	Mm.10093	0.146503	-2.771	3.45671e-07	17	methylmalonyl CoA epimerase [Source:MGI Symbol;Acc:MGI:1920974]				61.3922	195.112	170.402	194.911	124.243	7.48914	20.9485	17.1609	33.6273	14.6105	22.1173	37.0661
Map3k7ip1	ENSMUSG00000022414	Mm.288245	0.108481	-3.20449	3.73629e-07	7	TGF-beta activated kinase 1/MAP3K7 binding protein 1 [Source:MGI Symbol;Acc:MGI:1913763]				78.275	171.163	119.011	58.2088	95.8723	8.55902	9.07769	9.2405	20.6103	8.76628	12.2027	10.9018
Cox15	ENSMUSG00000040018	Mm.248237	0.206704	-2.27436	4.04992e-07	11	COX15 homolog, cytochrome c oxidase assembly protein (yeast) [Source:MGI Symbol;Acc:MGI:1920112]				122.784	390.929	373.261	375.712	358.054	52.424	72.6215	59.4032	105.221	52.5977	60.2507	66.501
Srr	ENSMUSG00000001323	Mm.131443	0.217827	-2.19874	4.20071e-07	3	serine racemase [Source:MGI Symbol;Acc:MGI:1351636]				69.0662	184.547	137.944	123.473	150.656	12.8385	43.2936	23.7613	48.8138	20.4547	16.7787	37.0661
Echdc2	ENSMUSG00000028601	Mm.270783	0.0903647	-3.4681	4.53791e-07	14	enoyl Coenzyme A hydratase domain containing 2 [Source:MGI Symbol;Acc:MGI:1289238]				23.0221	48.602	78.4388	42.3337	44.023	0	4.1897	6.60036	6.50851	4.38314	4.95733	3.27054
Arpc5l	ENSMUSG00000026755	Mm.38155	0.228918	-2.1271	4.84532e-07	12	actin related protein 2/3 complex, subunit 5-like [Source:MGI Symbol;Acc:MGI:1921442]				468.115	861.452	588.291	558.276	605.561	74.8914	281.408	85.8046	194.171	59.9029	93.0453	198.413
Sephs2	ENSMUSG00000049091	Mm.20294	0.121674	-3.03891	4.84532e-07	17	selenophosphate synthetase 2 [Source:MGI Symbol;Acc:MGI:108388]				141.202	398.677	471.985	621.776	472.513	23.5373	55.1644	58.0831	114.984	27.7599	23.6427	55.5992
Serinc2	ENSMUSG00000023232	Mm.45132	0.205226	-2.28471	5.22807e-07	14	serine incorporator 2 [Source:MGI Symbol;Acc:MGI:1919132]				104.367	245.827	205.564	142.876	140.874	22.4674	50.2764	31.6817	44.4748	10.2273	22.1173	59.9599
Sf3a3	ENSMUSG00000028902	Mm.25779	0.22223	-2.16987	5.84751e-07	14	splicing factor 3a, subunit 3 [Source:MGI Symbol;Acc:MGI:1922312]				392.91	763.544	482.805	539.755	802.197	133.735	173.174	114.846	149.696	96.4291	158.253	101.387
Prrg3	ENSMUSG00000033361	Mm.25626	0.20268	-2.30273	6.32873e-07	20	proline rich Gla (G-carboxyglutamic acid) 3 (transmembrane) [Source:MGI Symbol;Acc:MGI:2685214]				39.9049	92.9777	91.9628	97.8967	100.764	8.55902	17.4571	15.8409	23.8645	14.6105	12.584	27.2545
Nol1	ENSMUSG00000038279	Mm.29203	0.227629	-2.13524	6.63319e-07	16	NOP2 nucleolar protein homolog (yeast) [Source:MGI Symbol;Acc:MGI:107891]				412.862	886.106	559.891	569.741	834.48	150.853	201.106	120.126	138.848	147.566	172.363	109.018
Jrk	ENSMUSG00000046380	Mm.87052	0.197451	-2.34043	7.00428e-07	7	jerky [Source:MGI Symbol;Acc:MGI:106214]				190.316	220.47	129.83	153.46	113.481	20.3277	35.6125	19.8011	47.7291	24.8378	40.04	34.8857
Mcrs1	ENSMUSG00000037570	Mm.383472	0.0390103	-4.68	7.15956e-07	7	microspherule protein 1 [Source:MGI Symbol;Acc:MGI:1858420]				50.6485	272.594	124.42	152.578	164.352	1.06988	8.37941	0	10.8475	1.46105	8.008	11.992
Tnip2	ENSMUSG00000059866	Mm.28615	0.0808793	-3.62809	7.50217e-07	15	TNFAIP3 interacting protein 2 [Source:MGI Symbol;Acc:MGI:2386643]				10.7436	21.8357	24.3431	12.3473	22.5006	0	1.39657	1.32007	0	1.46105	0.762667	5.4509
Phka2	ENSMUSG00000031295	Mm.350712	0.175315	-2.51198	7.86182e-07	20	phosphorylase kinase alpha 2 [Source:MGI Symbol;Acc:MGI:97577]				93.6231	126.788	116.306	84.6674	112.503	12.8385	22.3451	13.2007	21.695	10.2273	27.8373	22.8938
Clic1	ENSMUSG00000007041	Mm.29524	0.142838	-2.80755	8.52473e-07	9	chloride intracellular channel 1 [Source:MGI Symbol;Acc:MGI:2148924]				104.367	371.911	340.803	394.233	289.573	17.118	65.6387	48.8426	65.0851	18.9936	49.5733	34.8857
Tsen34	ENSMUSG00000035585	Mm.379100	0.0935331	-3.41838	8.9537e-07	17	tRNA splicing endonuclease 34 homolog (S. cerevisiae) [Source:MGI Symbol;Acc:MGI:1913328]				18.4176	30.2882	33.8098	20.2849	26.4138	2.13975	5.58627	0	3.25425	0	2.66933	3.27054
S3-12	ENSMUSG00000002831	Mm.12966	4.34146	2.11818	9.00623e-07	9	perilipin 4 [Source:MGI Symbol;Acc:MGI:1929709]				291.613	167.642	321.87	251.356	274.899	1057.04	1083.74	1217.11	733.292	1649.52	1340.01	865.603
Hsp90ab1	ENSMUSG00000023944	Mm.2180	0.257973	-1.95471	1.04642e-06	9	heat shock protein 90 alpha (cytosolic), class B member 1 [Source:MGI Symbol;Acc:MGI:96247]				4025.79	9578.11	7192.03	6439.13	7593.48	1671.15	2312.72	1856.02	2628.35	1333.94	1319.03	1457.57
Rpl15	ENSMUSG00000012405	Mm.2050	0.213451	-2.22802	1.08723e-06	6	ribosomal protein L15 [Source:MGI Symbol;Acc:MGI:1913730]				30.6961	89.4558	74.3817	77.6118	81.198	16.0482	10.4743	7.92043	29.2883	7.30524	8.38933	26.1643
Cd9	ENSMUSG00000030342	Mm.210676	0.101844	-3.29557	1.10326e-06	16	CD9 antigen [Source:MGI Symbol;Acc:MGI:88348]				30.6961	76.0727	127.125	79.3757	82.1762	2.13975	11.8708	6.60036	14.1018	2.92209	4.576	14.1723
Cmas	ENSMUSG00000030282	Mm.3820	0.191034	-2.3881	1.10979e-06	16	cytidine monophospho-N-acetylneuraminic acid synthetase [Source:MGI Symbol;Acc:MGI:1337124]				141.202	442.348	405.718	286.634	372.728	50.2842	89.3803	29.0416	85.6954	42.3704	43.8533	100.297
Crtap	ENSMUSG00000032431	Mm.20904	0.0826173	-3.59741	1.12123e-06	19	cartilage associated protein [Source:MGI Symbol;Acc:MGI:1891221]				81.3446	455.732	507.148	527.407	549.798	17.118	56.561	14.5208	64.0003	2.92209	25.9307	64.3206
Mrps21	ENSMUSG00000054312	Mm.24108	0.0293031	-5.0928	1.25281e-06	13	mitochondrial ribosomal protein S21 [Source:MGI Symbol;Acc:MGI:1913542]				6.13922	13.3832	9.46676	14.1112	9.78289	0	0	0	2.1695	0	0	0
Tns3	ENSMUSG00000020422	Mm.337820	0.20782	-2.2666	1.39085e-06	3	tensin 3 [Source:MGI Symbol;Acc:MGI:2443012]				121.25	366.98	225.85	236.363	270.986	38.5156	61.449	54.1229	52.0681	29.2209	55.6747	64.3206
Cdc37	ENSMUSG00000019471	Mm.32331	0.258389	-1.95238	1.39251e-06	19	cell division cycle 37 homolog (S. cerevisiae) [Source:MGI Symbol;Acc:MGI:109531]				3924.49	8669.47	5439.33	4504.13	5513.63	1259.25	1765.96	1486.4	1936.28	989.129	1230.94	1479.37
Ptpn9	ENSMUSG00000032290	Mm.325643	0.249163	-2.00484	1.44885e-06	19	protein tyrosine phosphatase, non-receptor type 9 [Source:MGI Symbol;Acc:MGI:1928376]				135.063	352.188	251.545	272.523	340.444	65.2625	66.337	69.9638	86.7801	56.9808	56.4373	69.7715
Gls2	ENSMUSG00000044005	Mm.30102	4.90761	2.29502	1.46309e-06	2	glutaminase 2 (liver, mitochondrial) [Source:MGI Symbol;Acc:MGI:2143539]				29.1613	31.6969	43.2766	37.9239	31.3052	208.626	118.708	216.492	114.984	208.93	207.827	115.559
Mpzl1	ENSMUSG00000026566	Mm.46438	0.239152	-2.064	1.48663e-06	1	myelin protein zero-like 1 [Source:MGI Symbol;Acc:MGI:1915731]				438.954	1056.56	914.218	999.252	863.829	117.686	278.615	143.888	225.628	74.5134	210.877	379.383
Pdrg1	ENSMUSG00000027472	Mm.12746	0.202183	-2.30627	1.64493e-06	12	p53 and DNA damage regulated 1 [Source:MGI Symbol;Acc:MGI:1915809]				112.041	203.565	158.23	82.0216	168.266	16.0482	51.673	13.2007	32.5425	21.9157	34.7013	34.8857
Tesk2	ENSMUSG00000033985	Mm.482431	0.242676	-2.0429	1.66708e-06	14	testis-specific kinase 2 [Source:MGI Symbol;Acc:MGI:2385204]				228.686	253.576	140.649	143.758	214.245	37.4457	75.4147	29.0416	64.0003	24.8378	16.3973	86.1242
Dok5	ENSMUSG00000027560	Mm.41633	0.172915	-2.53187	1.68732e-06	12	docking protein 5 [Source:MGI Symbol;Acc:MGI:1924079]				18.4176	39.4451	36.5146	41.4518	50.871	2.13975	4.88799	3.96021	15.1865	0	2.66933	16.3527
Nme7	ENSMUSG00000026575	Mm.219428	0.184574	-2.43773	1.69646e-06	1	NME/NM23 family member 7 [Source:MGI Symbol;Acc:MGI:2449121]				13.8132	47.8976	27.0479	40.5698	44.023	6.41926	10.4743	11.8806	5.42376	4.38314	0.762667	5.4509
Morn2	ENSMUSG00000045257	Mm.45208	0.16416	-2.60682	2.19269e-06	9	MORN repeat containing 2 [Source:MGI Symbol;Acc:MGI:2674071]				18.4176	46.4889	50.0386	55.563	38.1533	6.41926	10.4743	0	11.9323	0	4.95733	14.1723
Mpped2	ENSMUSG00000016386	Mm.45628	0.191478	-2.38475	2.69446e-06	12	metallophosphoesterase domain containing 2 [Source:MGI Symbol;Acc:MGI:1924265]				33.7657	104.952	90.6104	107.598	106.633	5.34939	33.5176	3.96021	31.4578	10.2273	4.95733	29.4349
Myo7a	ENSMUSG00000030761	Mm.1403	0.122658	-3.02729	2.69446e-06	17	myosin VIIA [Source:MGI Symbol;Acc:MGI:104510]				26.0917	25.3576	48.6862	44.9796	30.3269	2.13975	3.49142	5.28029	4.33901	0	7.24533	7.63126
Txndc17	ENSMUSG00000020803	Mm.27670	0.206965	-2.27254	2.83819e-06	3	thioredoxin domain containing 17 [Source:MGI Symbol;Acc:MGI:1289248]				271.66	916.394	941.266	782.292	667.193	127.315	150.131	121.447	226.713	93.507	74.7413	243.11
Spg11	ENSMUSG00000033396	Mm.222303	0.221917	-2.17191	3.18976e-06	12	spastic paraplegia 11 [Source:MGI Symbol;Acc:MGI:2444989]				62.927	126.083	62.2101	96.1328	102.72	23.5373	32.8193	25.0814	26.034	1.46105	15.6347	15.2625
Cth	ENSMUSG00000028179	Mm.28301	0.0972428	-3.36226	3.4043e-06	13	cystathionase (cystathionine gamma-lyase) [Source:MGI Symbol;Acc:MGI:1339968]				12.2784	81.7077	48.6862	77.6118	59.6756	3.20963	4.1897	5.28029	10.8475	2.92209	0.762667	10.9018
Tcirg1	ENSMUSG00000001750	Mm.271689	0.161851	-2.62726	3.49154e-06	11	T cell, immune regulator 1, ATPase, H+ transporting, lysosomal V0 protein A3 [Source:MGI Symbol;Acc:MGI:1350931]				24.5569	54.9414	73.0293	39.6878	49.8927	4.27951	8.37941	7.92043	6.50851	2.92209	10.6773	14.1723
Galntl1	ENSMUSG00000021130	Mm.308296	0.113885	-3.13435	3.58041e-06	4	UDP-N-acetyl-alpha-D-galactosamine:polypeptide N-acetylgalactosaminyltransferase-like 1 [Source:MGI Symbol;Acc:MGI:1917754]				67.5314	229.627	169.049	104.952	117.395	9.6289	22.3451	7.92043	17.356	16.0715	10.296	26.1643
Akp2	ENSMUSG00000028766	Mm.288186	0.198203	-2.33495	4.1095e-06	14	alkaline phosphatase, liver/bone/kidney [Source:MGI Symbol;Acc:MGI:87983]				135.063	371.911	193.392	180.8	228.92	40.6553	62.1473	40.9222	47.7291	52.5977	23.6427	40.3366
Gbe1	ENSMUSG00000022707	Mm.396102	0.228044	-2.13261	4.22843e-06	8	glucan (1,4-alpha-), branching enzyme 1 [Source:MGI Symbol;Acc:MGI:1921435]				33.7657	109.883	87.9056	77.6118	103.699	14.9783	23.7417	25.0814	28.2035	4.38314	11.44	23.984
Ttll1	ENSMUSG00000022442	Mm.235007	0.216878	-2.20504	4.5373e-06	7	tubulin tyrosine ligase-like 1 [Source:MGI Symbol;Acc:MGI:2443047]				47.5789	97.9083	77.0864	104.07	65.5453	12.8385	27.2331	22.4412	16.2713	4.38314	14.1093	21.8036
Wdr34	ENSMUSG00000039715	Mm.88053	0.0985604	-3.34285	5.0306e-06	12	WD repeat domain 34 [Source:MGI Symbol;Acc:MGI:1919070]				39.9049	214.13	129.83	141.994	118.373	7.48914	17.4571	10.5606	20.6103	4.38314	8.77067	19.6232
Pxn	ENSMUSG00000029528	Mm.18714	0.166357	-2.58764	5.17725e-06	15	paxillin [Source:MGI Symbol;Acc:MGI:108295]				119.715	286.681	179.868	129.647	166.309	17.118	32.1211	11.8806	30.373	11.6884	42.328	59.9599
Tsp50	ENSMUSG00000048752	Mm.102265	0.155715	-2.68302	5.34727e-06	19	protease, serine, 50 [Source:MGI Symbol;Acc:MGI:2447303]				21.4873	42.2626	28.4003	39.6878	25.4355	3.20963	1.39657	3.96021	7.59326	2.92209	6.48267	8.72144
Tpmt	ENSMUSG00000021376	Mm.10169	0.20451	-2.28976	5.39438e-06	5	thiopurine methyltransferase [Source:MGI Symbol;Acc:MGI:98812]				21.4873	63.3939	41.9242	72.3201	58.6973	20.3277	5.58627	15.8409	5.42376	8.76628	9.152	8.72144
LOC433204	ENSMUSG00000024982	Mm.386789	0.277394	-1.84999	5.45576e-06	11	zinc finger, DHHC domain containing 6 [Source:MGI Symbol;Acc:MGI:1914230]				240.964	396.564	263.717	295.454	322.835	60.983	97.7598	95.0451	132.34	46.7535	43.8533	113.379
Rbbp7	ENSMUSG00000031353	Mm.270186	0.119829	-3.06096	5.62353e-06	20	retinoblastoma binding protein 7 [Source:MGI Symbol;Acc:MGI:1194910]				162.689	1096.71	931.799	1068.93	1048.73	50.2842	149.433	84.4846	199.594	35.0651	56.8187	147.174
Iqcc	ENSMUSG00000040795	Mm.441132	0.123621	-3.016	5.95069e-06	14	IQ motif containing C [Source:MGI Symbol;Acc:MGI:2446212]				18.4176	79.5945	50.0386	48.5074	60.6539	7.48914	6.98284	5.28029	6.50851	0	9.53333	8.72144
Trim13	ENSMUSG00000035235	Mm.23959	0.0887007	-3.49491	6.61297e-06	6	tripartite motif-containing 13 [Source:MGI Symbol;Acc:MGI:1913847]				7.67402	25.3576	8.11436	17.639	18.5875	1.06988	2.09485	1.32007	0	0	0.762667	4.36072
Vps8	ENSMUSG00000033653	Mm.235683	0.184528	-2.43809	6.8106e-06	8	vacuolar protein sorting 8 homolog (S. cerevisiae) [Source:MGI Symbol;Acc:MGI:2146407]				84.4142	81.7077	79.7912	40.5698	55.7625	14.9783	13.2674	15.8409	10.8475	4.38314	16.016	13.0822
Chmp1a	ENSMUSG00000000743	Mm.41596	0.283362	-1.81928	7.17573e-06	18	charged multivesicular body protein 1A [Source:MGI Symbol;Acc:MGI:1920159]				329.983	489.542	394.899	399.524	275.877	105.918	116.613	102.966	133.424	58.4419	49.192	183.15
Lnx2	ENSMUSG00000016520	Mm.272203	0.0778712	-3.68277	7.17573e-06	15	ligand of numb-protein X 2 [Source:MGI Symbol;Acc:MGI:2155959]				10.7436	69.0289	33.8098	67.9103	56.7407	5.34939	2.09485	1.32007	5.42376	5.84419	2.66933	3.27054
Adsl	ENSMUSG00000022407	Mm.38151	0.271115	-1.88302	7.19171e-06	7	adenylosuccinate lyase [Source:MGI Symbol;Acc:MGI:103202]				285.474	643.096	463.871	380.121	489.144	98.4287	100.553	176.89	145.357	103.734	127.747	105.747
Setd6	ENSMUSG00000031671	Mm.261321	0.209106	-2.2577	7.54883e-06	18	SET domain containing 6 [Source:MGI Symbol;Acc:MGI:1913333]				39.9049	90.8646	79.7912	65.2645	73.3716	8.55902	19.552	10.5606	18.4408	8.76628	15.6347	20.7134
Pkmyt1	ENSMUSG00000023908	Mm.182193	0.169637	-2.55948	8.37023e-06	9	protein kinase, membrane associated tyrosine/threonine 1 [Source:MGI Symbol;Acc:MGI:2137630]				92.0882	114.813	98.7247	76.7298	83.1545	10.6988	10.4743	7.92043	16.2713	4.38314	41.184	19.6232
Zfp57	ENSMUSG00000036036	Mm.305561	0.231881	-2.10854	8.48751e-06	9	zinc finger protein 57 [Source:MGI Symbol;Acc:MGI:99204]				36.8353	104.248	87.9056	123.473	120.33	17.118	34.2159	15.8409	29.2883	13.1494	13.3467	30.525
Gtf3c4	ENSMUSG00000035666	Mm.26043	0.276846	-1.85284	9.04373e-06	12	general transcription factor IIIC, polypeptide 4 [Source:MGI Symbol;Acc:MGI:2138937]				399.049	559.275	374.613	450.678	540.015	113.407	153.622	102.966	197.425	93.507	89.232	150.445
Ppil1	ENSMUSG00000024007	Mm.328928	0.106879	-3.22596	9.04373e-06	9	peptidylprolyl isomerase (cyclophilin)-like 1 [Source:MGI Symbol;Acc:MGI:1916066]				326.913	1562.31	764.103	910.175	902.96	86.6601	69.1301	99.0053	131.255	65.7471	75.8853	140.633
Ccnb1	ENSMUSG00000041431	Mm.260114	4.18348	2.0647	9.05246e-06	5	cyclin B1 [Source:MGI Symbol;Acc:MGI:88302]				173.433	171.868	87.9056	241.655	155.548	469.676	680.827	831.645	688.817	612.179	773.725	806.733
Rpo1-2	ENSMUSG00000027395	Mm.259078	0.244231	-2.03368	9.53019e-06	12	polymerase (RNA) I polypeptide B [Source:MGI Symbol;Acc:MGI:108014]				224.081	664.227	347.565	416.281	514.58	116.617	118.01	128.047	145.357	65.7471	75.504	91.5751
Pard6b	ENSMUSG00000044641	Mm.292834	0.138169	-2.85549	9.68171e-06	12	par-6 (partitioning defective 6) homolog beta (C. elegans) [Source:MGI Symbol;Acc:MGI:2135605]				56.7878	290.203	261.012	234.599	261.203	10.6988	38.4056	27.7215	44.4748	13.1494	43.0907	35.9759
Scpep1	ENSMUSG00000000278	Mm.34126	0.084765	-3.56039	9.88121e-06	3	serine carboxypeptidase 1 [Source:MGI Symbol;Acc:MGI:1921867]				36.8353	407.13	311.051	308.683	308.161	20.3277	27.9314	15.8409	40.1358	17.5326	22.4987	18.5331
Axin1	ENSMUSG00000024182	Mm.23684	0.228045	-2.13261	1.02302e-05	9	axin 1 [Source:MGI Symbol;Acc:MGI:1096327]				130.458	396.564	233.964	216.078	271.964	37.4457	55.8627	99.0053	77.0174	36.5262	43.8533	49.0581
Slc5a2	ENSMUSG00000030781	Mm.38870	0.194845	-2.3596	1.04731e-05	17	solute carrier family 5 (sodium/glucose cotransporter), member 2 [Source:MGI Symbol;Acc:MGI:2181411]				58.3226	64.8026	59.5053	73.202	59.6756	20.3277	20.2502	1.32007	10.8475	4.38314	12.584	16.3527
Igsf8	ENSMUSG00000038034	Mm.271717	0.0467394	-4.41922	1.08224e-05	1	immunoglobulin superfamily, member 8 [Source:MGI Symbol;Acc:MGI:2154090]				27.6265	87.3427	85.2008	33.5142	45.0013	1.06988	5.58627	0	1.08475	2.92209	6.48267	1.09018
Acta1	ENSMUSG00000031972	Mm.214950	0.109093	-3.19637	1.1178e-05	18	actin, alpha 1, skeletal muscle [Source:MGI Symbol;Acc:MGI:87902]				69.0662	139.467	108.192	94.3689	219.137	1.06988	39.1039	3.96021	21.695	13.1494	4.19467	13.0822
Psmd13	ENSMUSG00000025487	Mm.29760	0.142835	-2.80758	1.1334e-05	17	proteasome (prosome, macropain) 26S subunit, non-ATPase, 13 [Source:MGI Symbol;Acc:MGI:1345192]				234.825	956.543	585.587	540.637	554.69	58.8432	147.338	80.5243	94.3734	39.4483	64.4453	89.3947
Dnajc19	ENSMUSG00000027679	Mm.274266	3.95167	1.98246	1.15829e-05	13	DnaJ (Hsp40) homolog, subfamily C, member 19 [Source:MGI Symbol;Acc:MGI:1914963]				116.645	141.58	127.125	121.709	101.742	539.218	439.919	388.101	302.646	612.179	645.597	440.433
Ubxd6	ENSMUSG00000052906	Mm.29301	4.2293	2.08042	1.20595e-05	18	UBX domain protein 8 [Source:MGI Symbol;Acc:MGI:1337129]				259.382	507.855	609.93	673.811	515.558	2484.26	1493.63	2522.66	2014.38	2713.16	1996.28	1972.14
Lhx2	ENSMUSG00000000247	Mm.142856	0.235751	-2.08466	1.26615e-05	12	LIM homeobox protein 2 [Source:MGI Symbol;Acc:MGI:96785]				136.598	308.517	158.23	185.21	239.681	42.7951	47.4833	39.6021	33.6273	35.0651	88.4693	52.3286
Stk35	ENSMUSG00000037885	Mm.389329	0.263815	-1.9224	1.31759e-05	12	serine/threonine kinase 35 [Source:MGI Symbol;Acc:MGI:1914583]				280.869	306.404	229.907	244.301	298.378	58.8432	90.0786	51.4828	86.7801	51.1367	54.912	109.018
Slc25a19	ENSMUSG00000020744	Mm.383426	0.238639	-2.0671	1.33978e-05	3	solute carrier family 25 (mitochondrial thiamine pyrophosphate carrier), member 19 [Source:MGI Symbol;Acc:MGI:1914533]				38.3701	73.9595	96.02	58.2088	65.5453	19.2578	19.552	11.8806	15.1865	14.6105	6.48267	23.984
Prmt8	ENSMUSG00000030350	Mm.39750	0.059412	-4.0731	1.44893e-05	16	protein arginine N-methyltransferase 8 [Source:MGI Symbol;Acc:MGI:3043083]				6.13922	47.1932	20.2859	29.9864	30.3269	1.06988	2.79314	0	3.25425	1.46105	0.381333	2.18036
Drg2	ENSMUSG00000020537	Mm.41803	0.286501	-1.80339	1.49841e-05	3	developmentally regulated GTP binding protein 2 [Source:MGI Symbol;Acc:MGI:1342307]				176.502	453.618	258.307	298.1	284.682	60.983	127.088	91.0849	134.509	55.5198	59.8693	61.0501
Foxh1	ENSMUSG00000033837	Mm.42011	0.133356	-2.90665	1.49841e-05	7	forkhead box H1 [Source:MGI Symbol;Acc:MGI:1347465]				32.2309	105.656	144.706	124.355	90.0026	2.13975	20.2502	13.2007	27.1188	1.46105	13.3467	15.2625
Phlda1	ENSMUSG00000020205	Mm.3117	3.79582	1.92441	1.49841e-05	2	pleckstrin homology-like domain, family A, member 1 [Source:MGI Symbol;Acc:MGI:1096880]				371.423	178.207	259.66	121.709	195.658	1291.34	891.709	574.231	587.935	1208.29	690.213	743.503
Sec14l1	ENSMUSG00000020823	Mm.272312	0.180347	-2.47115	1.49885e-05	3	SEC14-like 1 (S. cerevisiae) [Source:MGI Symbol;Acc:MGI:1921386]				29.1613	64.8026	56.8005	39.6878	39.1315	3.20963	11.8708	6.60036	4.33901	13.1494	13.3467	5.4509
Slc39a5	ENSMUSG00000039878	Mm.22983	3.78925	1.92191	1.55157e-05	2	solute carrier family 39 (metal ion transporter), member 5 [Source:MGI Symbol;Acc:MGI:1919336]				128.924	59.872	86.5532	47.6254	74.3499	337.011	246.494	323.417	213.696	442.697	311.168	233.298
Pabpc4	ENSMUSG00000011257	Mm.277091	0.22261	-2.16741	1.57238e-05	14	poly(A) binding protein, cytoplasmic 4 [Source:MGI Symbol;Acc:MGI:2385206]				56.7878	200.747	110.896	141.994	131.091	32.0963	30.0262	21.1211	40.1358	24.8378	25.5493	26.1643
Tmco3	ENSMUSG00000038497	Mm.219813	0.242147	-2.04604	1.58277e-05	18	transmembrane and coiled-coil domains 3 [Source:MGI Symbol;Acc:MGI:2444946]				65.9966	226.105	183.926	177.272	225.006	25.6771	50.9747	30.3616	67.2546	24.8378	26.6933	71.9519
Cmtm6	ENSMUSG00000032434	Mm.28858	0.254795	-1.97259	1.59387e-05	19	CKLF-like MARVEL transmembrane domain containing 6 [Source:MGI Symbol;Acc:MGI:2447165]				466.58	395.86	316.46	402.17	423.599	84.5203	134.769	116.166	119.323	61.364	104.104	94.8456
Midn	ENSMUSG00000035621	Mm.143813	0.110097	-3.18316	1.66723e-05	2	midnolin [Source:MGI Symbol;Acc:MGI:1890222]				164.224	1037.55	597.758	793.757	675.997	46.0047	92.8718	56.7631	94.3734	52.5977	76.2667	85.034
Ppcs	ENSMUSG00000028636	Mm.27245	0.169494	-2.56069	1.79032e-05	14	phosphopantothenoylcysteine synthetase [Source:MGI Symbol;Acc:MGI:1915237]				19.9525	42.2626	70.3245	52.9171	45.9796	2.13975	9.07769	3.96021	18.4408	1.46105	4.576	15.2625
Mtap4	ENSMUSG00000032479	Mm.217318	0.250202	-1.99883	1.8724e-05	19	microtubule-associated protein 4 [Source:MGI Symbol;Acc:MGI:97178]				222.547	733.256	678.902	725.847	723.934	80.2408	203.201	130.687	216.95	99.3512	163.592	186.421
Zfp811	ENSMUSG00000055202	Mm.30675	0.142118	-2.81483	1.92193e-05	9	zinc finger protein 811 [Source:MGI Symbol;Acc:MGI:2682944]				6.13922	28.8794	28.4003	34.3961	23.4789	5.34939	5.58627	3.96021	3.25425	1.46105	3.432	1.09018
Tacc3	ENSMUSG00000037313	Mm.379024	0.247554	-2.01418	2.0023e-05	15	transforming, acidic coiled-coil containing protein 3 [Source:MGI Symbol;Acc:MGI:1341163]				488.068	1392.55	783.036	847.556	1201.34	226.814	346.349	213.852	361.222	93.507	134.229	257.282
Efemp2	ENSMUSG00000024909	Mm.276367	0.0958519	-3.38305	2.03383e-05	11	epidermal growth factor-containing fibulin-like extracellular matrix protein 2 [Source:MGI Symbol;Acc:MGI:1891209]				35.3005	104.248	129.83	51.1532	96.8506	1.06988	7.68112	9.2405	10.8475	2.92209	13.3467	10.9018
B4galt7	ENSMUSG00000021504	Mm.139825	0.230288	-2.11849	2.21118e-05	5	xylosylprotein beta1,4-galactosyltransferase, polypeptide 7 (galactosyltransferase I) [Source:MGI Symbol;Acc:MGI:2384987]				41.4397	139.467	83.8484	88.1952	89.0243	17.118	34.2159	11.8806	11.9323	32.143	14.4907	20.7134
Gm114	ENSMUSG00000074749	Mm.292352	0.111864	-3.16019	2.34206e-05	12	polo-like kinase 1 substrate 1 [Source:MGI Symbol;Acc:MGI:2684960]				10.7436	49.3064	71.6769	57.3269	55.7625	0	11.8708	1.32007	13.017	2.92209	2.66933	6.54108
Bckdk	ENSMUSG00000030802	Mm.425495	0.265197	-1.91486	2.70691e-05	17	branched chain ketoacid dehydrogenase kinase [Source:MGI Symbol;Acc:MGI:1276121]				138.132	270.481	238.021	127.001	196.636	50.2842	72.6215	48.8426	56.4071	24.8378	47.2853	59.9599
Acot9	ENSMUSG00000025287	Mm.268710	0.0864935	-3.53127	2.74856e-05	20	acyl-CoA thioesterase 9 [Source:MGI Symbol;Acc:MGI:1928939]				7.67402	57.0545	77.0864	56.4449	47.9361	3.20963	1.39657	3.96021	8.67801	2.92209	4.19467	5.4509
Ormdl3	ENSMUSG00000038150	Mm.180546	0.198529	-2.33258	2.74856e-05	3	ORM1-like 3 (S. cerevisiae) [Source:MGI Symbol;Acc:MGI:1913862]				49.1137	204.974	217.735	149.932	213.267	31.0264	32.1211	27.7215	37.9663	40.9093	27.456	34.8857
Slc25a44	ENSMUSG00000050144	Mm.301740	0.232483	-2.10481	2.79235e-05	13	solute carrier family 25, member 44 [Source:MGI Symbol;Acc:MGI:2444391]				52.1833	134.536	56.8005	85.5494	90.0026	13.9084	23.0434	23.7613	18.4408	18.9936	25.168	13.0822
Ptges3	ENSMUSG00000071072	Mm.305816	3.41075	1.77009	2.93981e-05	2	prostaglandin E synthase 3 (cytosolic) [Source:MGI Symbol;Acc:MGI:1929282]				191.851	39.4451	58.1529	58.2088	24.4572	320.963	198.313	327.378	234.306	286.365	247.104	162.437
Sec24d	ENSMUSG00000039234	Mm.29293	0.232798	-2.10285	3.10727e-05	13	Sec24 related gene family, member D (S. cerevisiae) [Source:MGI Symbol;Acc:MGI:1916858]				75.2054	83.1164	128.477	140.23	77.2848	19.2578	12.5691	11.8806	30.373	24.8378	31.6507	33.7956
Gpr153	ENSMUSG00000042804	Mm.23235	0.126829	-2.97904	3.11767e-05	14	G protein-coupled receptor 153 [Source:MGI Symbol;Acc:MGI:1916157]				75.2054	281.751	123.068	156.987	140.874	12.8385	18.1554	30.3616	22.7798	10.2273	18.6853	25.0741
Olfm2	ENSMUSG00000032172	Mm.293552	0.0340408	-4.87659	3.13113e-05	19	olfactomedin 2 [Source:MGI Symbol;Acc:MGI:3045350]				3.06961	40.8538	21.6383	20.2849	36.1967	0	0.698284	0	1.08475	0	0.762667	3.27054
Lama1	ENSMUSG00000032796	Mm.303386	0.283705	-1.81753	3.18699e-05	9	laminin, alpha 1 [Source:MGI Symbol;Acc:MGI:99892]				181.107	450.801	248.84	350.135	349.249	54.5637	76.113	84.4846	200.679	59.9029	84.2747	67.5911
Mrp63	ENSMUSG00000021967	Mm.319530	0.165749	-2.59293	3.19724e-05	6	mitochondrial ribosomal protein 63 [Source:MGI Symbol;Acc:MGI:1915090]				62.927	363.458	255.602	273.405	282.725	40.6553	54.4661	26.4014	40.1358	33.6041	40.8027	51.2384
Cenpb	ENSMUSG00000068267	Mm.440169	0.302865	-1.72326	3.46102e-05	12	centromere protein B [Source:MGI Symbol;Acc:MGI:88376]				449.698	834.686	562.596	548.574	425.556	158.342	184.347	219.132	198.51	144.644	149.483	141.723
Dnajb6	ENSMUSG00000029131	Mm.290110	3.96698	1.98804	3.58988e-05	15	DnaJ (Hsp40) homolog, subfamily B, member 6 [Source:MGI Symbol;Acc:MGI:1344381]				53.7181	6.33939	36.5146	50.2713	24.4572	92.0094	65.6387	176.89	173.56	191.397	116.688	135.182
Dync1h1	ENSMUSG00000018707	Mm.181430	0.162117	-2.62489	3.74317e-05	4	dynein cytoplasmic 1 heavy chain 1 [Source:MGI Symbol;Acc:MGI:103147]				317.704	1269.29	632.92	869.605	1154.38	90.9396	113.82	116.166	198.51	132.955	164.736	146.084
Cldn6	ENSMUSG00000023906	Mm.489762	0.200484	-2.31844	3.77274e-05	9	claudin 6 [Source:MGI Symbol;Acc:MGI:1859284]				305.426	593.085	833.075	525.643	612.409	46.0047	92.1735	35.6419	201.764	62.825	231.851	135.182
Qdpr	ENSMUSG00000015806	Mm.30204	0.189824	-2.39727	3.99544e-05	15	quinoid dihydropteridine reductase [Source:MGI Symbol;Acc:MGI:97836]				161.154	729.03	597.758	490.365	454.904	64.1926	122.2	91.0849	124.746	61.364	82.7493	100.297
Hmbs	ENSMUSG00000032126	Mm.247676	0.273402	-1.8709	4.10744e-05	19	hydroxymethylbilane synthase [Source:MGI Symbol;Acc:MGI:96112]				389.84	407.13	377.318	320.149	301.313	59.9131	152.226	81.8444	138.848	29.2209	77.0293	148.264
Jmjd5	ENSMUSG00000030752	Mm.307239	0.184397	-2.43912	4.21061e-05	17	jumonji domain containing 5 [Source:MGI Symbol;Acc:MGI:1924285]				6.13922	31.6969	25.6955	23.8127	36.1967	6.41926	3.49142	6.60036	2.1695	4.38314	2.288	6.54108
Aldh16a1	ENSMUSG00000007833	Mm.82139	0.256864	-1.96092	4.52767e-05	17	aldehyde dehydrogenase 16 family, member A1 [Source:MGI Symbol;Acc:MGI:1916998]				90.5534	141.58	117.658	68.7923	75.3282	21.3975	30.7245	18.481	41.2206	13.1494	22.1173	30.525
Upp1	ENSMUSG00000020407	Mm.4610	0.213336	-2.2288	4.93036e-05	3	uridine phosphorylase 1 [Source:MGI Symbol;Acc:MGI:1097668]				67.5314	142.988	77.0864	66.1464	69.4585	10.6988	19.552	19.8011	7.59326	10.2273	23.6427	34.8857
Cdk5rap1	ENSMUSG00000027487	Mm.289427	0.0596673	-4.06692	5.12076e-05	12	CDK5 regulatory subunit associated protein 1 [Source:MGI Symbol;Acc:MGI:1914221]				6.13922	59.872	44.629	28.2225	50.871	0	5.58627	0	5.42376	1.46105	2.288	1.09018
Ttc30a1	ENSMUSG00000075271	Mm.282339	4.73763	2.24417	5.2855e-05	12	tetratricopeptide repeat domain 30A1 [Source:MGI Symbol;Acc:MGI:1926052]				19.9525	10.5656	12.1715	9.70147	10.7612	71.6818	62.8456	67.3236	72.6783	64.2861	33.176	46.8777
Rbm10	ENSMUSG00000031060	Mm.279194	0.207662	-2.26769	5.31396e-05	20	RNA binding motif protein 10 [Source:MGI Symbol;Acc:MGI:2384310]				59.8574	211.313	177.164	119.945	200.549	16.0482	52.3713	21.1211	46.6443	18.9936	23.6427	44.6974
Hnrpul1	ENSMUSG00000040725	Mm.254223	0.186682	-2.42135	5.34979e-05	17	heterogeneous nuclear ribonucleoprotein U-like 1 [Source:MGI Symbol;Acc:MGI:2443517]				256.312	548.709	181.221	321.913	507.732	52.424	85.8889	64.6835	91.1191	61.364	75.504	43.6072
Hexa	ENSMUSG00000025232	Mm.2284	0.300556	-1.7343	5.38398e-05	19	hexosaminidase A [Source:MGI Symbol;Acc:MGI:96073]				214.873	383.181	451.7	308.683	278.812	114.477	127.786	105.606	156.204	61.364	60.2507	63.2304
Pgs1	ENSMUSG00000017715	Mm.28864	0.0744602	-3.74739	5.38398e-05	3	phosphatidylglycerophosphate synthase 1 [Source:MGI Symbol;Acc:MGI:1921701]				26.0917	179.616	131.182	76.7298	118.373	8.55902	12.5691	6.60036	6.50851	4.38314	10.296	6.54108
Smarcd1	ENSMUSG00000023018	Mm.273756	0.288902	-1.79135	5.38398e-05	7	SWI/SNF related, matrix associated, actin dependent regulator of chromatin, subfamily d, member 1 [Source:MGI Symbol;Acc:MGI:1933623]				136.598	192.999	93.3152	86.4313	107.612	28.8867	25.8365	35.6419	44.4748	40.9093	31.2693	42.517
Lrsam1	ENSMUSG00000026792	Mm.248037	0.147159	-2.76455	5.62543e-05	12	leucine rich repeat and sterile alpha motif containing 1 [Source:MGI Symbol;Acc:MGI:2684789]				10.7436	23.2444	16.2287	14.1112	16.6309	3.20963	2.09485	6.60036	2.1695	1.46105	1.144	0
Tmem97	ENSMUSG00000037278	Mm.29431	0.238697	-2.06675	5.66098e-05	3	transmembrane protein 97 [Source:MGI Symbol;Acc:MGI:1916321]				429.745	462.775	532.843	378.357	502.84	53.4939	129.881	87.1247	92.2039	81.8187	207.445	118.83
Galnt11	ENSMUSG00000038072	Mm.246718	0.217152	-2.20322	5.74658e-05	15	UDP-N-acetyl-alpha-D-galactosamine:polypeptide N-acetylgalactosaminyltransferase 11 [Source:MGI Symbol;Acc:MGI:2444392]				9.20882	41.5582	44.629	42.3337	31.3052	7.48914	7.68112	6.60036	10.8475	4.38314	4.576	9.81162
Acadm	ENSMUSG00000062908	Mm.10530	0.26031	-1.9417	5.86452e-05	13	acyl-Coenzyme A dehydrogenase, medium chain [Source:MGI Symbol;Acc:MGI:87867]				124.319	103.543	178.516	151.696	119.351	22.4674	55.1644	29.0416	46.6443	24.8378	24.024	44.6974
Mpdu1	ENSMUSG00000018761	Mm.89579	0.28217	-1.82536	6.28589e-05	3	mannose-P-dolichol utilization defect 1 [Source:MGI Symbol;Acc:MGI:1346040]				1240.12	985.423	849.303	855.494	867.742	186.159	428.048	195.371	374.239	109.579	213.928	388.104
Cnih2	ENSMUSG00000024873	Mm.299737	0.187326	-2.41637	6.28988e-05	11	cornichon homolog 2 (Drosophila) [Source:MGI Symbol;Acc:MGI:1277225]				59.8574	214.13	133.887	99.6606	129.134	12.8385	28.6296	25.0814	28.2035	7.30524	12.584	52.3286
Senp3	ENSMUSG00000005204	Mm.284592	0.226311	-2.14362	6.28988e-05	3	SUMO/sentrin specific peptidase 3 [Source:MGI Symbol;Acc:MGI:2158736]				84.4142	318.378	227.202	222.252	313.052	37.4457	90.0786	42.2423	92.2039	24.8378	28.9813	53.4188
Ripk3	ENSMUSG00000022221	Mm.46612	0.114515	-3.1264	6.752e-05	6	receptor-interacting serine-threonine kinase 3 [Source:MGI Symbol;Acc:MGI:2154952]				10.7436	75.3683	39.2194	48.5074	60.6539	5.34939	4.88799	1.32007	7.59326	4.38314	5.33867	8.72144
Tusc3	ENSMUSG00000039530	Mm.272722	0.0994257	-3.33024	6.752e-05	18	tumor suppressor candidate 3 [Source:MGI Symbol;Acc:MGI:1933134]				46.0441	347.258	198.802	186.092	285.66	7.48914	32.8193	9.2405	45.5596	7.30524	12.9653	32.7054
Dusp7	ENSMUSG00000053716	Mm.275584	0.180712	-2.46823	7.09263e-05	19	dual specificity phosphatase 7 [Source:MGI Symbol;Acc:MGI:2387100]				69.0662	233.149	125.773	179.036	219.137	25.6771	39.8022	25.0814	24.9493	14.6105	54.912	23.984
Cnn1	ENSMUSG00000001349	Mm.4356	0.24239	-2.0446	7.39685e-05	19	calponin 1 [Source:MGI Symbol;Acc:MGI:104979]				145.806	123.266	277.241	144.64	220.115	13.9084	66.337	25.0814	56.4071	43.8314	31.6507	71.9519
Hsf2	ENSMUSG00000019878	Mm.261395	3.42326	1.77537	7.70044e-05	2	heat shock factor 2 [Source:MGI Symbol;Acc:MGI:96239]				115.11	43.6713	73.0293	87.3133	61.6322	307.055	206.692	249.493	279.866	270.294	280.28	231.118
Nfkbib	ENSMUSG00000030595	Mm.220333	0.27562	-1.85925	7.91486e-05	17	nuclear factor of kappa light polypeptide gene enhancer in B cells inhibitor, beta [Source:MGI Symbol;Acc:MGI:104752]				108.971	243.714	155.525	141.112	148.7	24.6072	53.7679	18.481	43.3901	52.5977	59.488	55.5992
Gtf2i	ENSMUSG00000060261	Mm.261570	0.19819	-2.33504	7.95054e-05	15	general transcription factor II I [Source:MGI Symbol;Acc:MGI:1202722]				348.401	958.656	380.023	465.671	734.695	74.8914	98.458	112.206	186.577	78.8966	95.3333	154.806
Sept10	ENSMUSG00000019917	Mm.346842	3.75986	1.91068	7.99787e-05	2	septin 10 [Source:MGI Symbol;Acc:MGI:1918110]				70.601	62.6895	83.8484	82.9035	59.6756	308.125	328.892	341.898	287.459	232.307	188.76	206.044
Rrn3	ENSMUSG00000022682	Mm.490362	0.291169	-1.78007	8.05615e-05	8	RRN3 RNA polymerase I transcription factor homolog (yeast) [Source:MGI Symbol;Acc:MGI:1925255]				739.776	968.518	604.52	657.936	730.782	194.718	222.054	192.73	298.307	134.416	263.883	202.773
LOC100040835	ENSMUSG00000024217	Mm.103949	0.0680464	-3.87734	8.07343e-05	9	U1 small nuclear ribonucleoprotein C [Source:MGI Symbol;Acc:MGI:109489]				27.6265	236.671	171.754	91.723	159.461	3.20963	7.68112	3.96021	16.2713	13.1494	10.296	10.9018
Spred2	ENSMUSG00000045671	Mm.266627	0.253519	-1.97983	8.10902e-05	3	sprouty-related, EVH1 domain containing 2 [Source:MGI Symbol;Acc:MGI:2150019]				79.8098	233.149	102.782	177.272	216.202	26.7469	32.8193	42.2423	58.5766	36.5262	34.7013	55.5992
Rmnd5b	ENSMUSG00000001054	Mm.288183	0.235238	-2.0878	9.0785e-05	3	required for meiotic nuclear division 5 homolog B (S. cerevisiae) [Source:MGI Symbol;Acc:MGI:1913339]				30.6961	83.8208	43.2766	34.3961	63.5888	8.55902	11.8708	9.2405	18.4408	16.0715	9.152	10.9018
Jag1	ENSMUSG00000027276	Mm.22398	0.232444	-2.10504	9.19656e-05	12	jagged 1 [Source:MGI Symbol;Acc:MGI:1095416]				105.901	237.375	77.0864	172.863	228.92	48.1445	42.5953	26.4014	58.5766	30.682	25.168	35.9759
Pex19	ENSMUSG00000003464	Mm.247764	0.329114	-1.60334	9.19656e-05	1	peroxisomal biogenesis factor 19 [Source:MGI Symbol;Acc:MGI:1334458]				452.767	1036.14	601.815	623.54	743.499	188.298	263.253	224.412	306.985	189.936	190.285	230.028
Galns	ENSMUSG00000015027	Mm.34702	0.204974	-2.28649	9.60172e-05	18	galactosamine (N-acetyl)-6-sulfate sulfatase [Source:MGI Symbol;Acc:MGI:1355303]				122.784	69.0289	94.6676	68.7923	58.6973	9.6289	10.4743	11.8806	18.4408	10.2273	30.888	27.2545
Cdc42ep1	ENSMUSG00000049521	Mm.307488	0.196649	-2.34631	0.000102412	7	CDC42 effector protein (Rho GTPase binding) 1 [Source:MGI Symbol;Acc:MGI:1929763]				39.9049	183.138	119.011	125.237	125.221	8.55902	16.0605	26.4014	66.1698	16.0715	16.7787	13.0822
Trim71	ENSMUSG00000079259	Mm.17857	3.52023	1.81567	0.000102458	19	tripartite motif-containing 71 [Source:MGI Symbol;Acc:MGI:2685973]				61.3922	15.4963	6.76197	14.1112	11.7395	58.8432	78.9061	59.4032	118.238	87.6628	84.2747	52.3286
Inpp5a	ENSMUSG00000025477	Mm.28308	0.142237	-2.81363	0.000103428	17	inositol polyphosphate-5-phosphatase A [Source:MGI Symbol;Acc:MGI:2686961]				38.3701	118.335	164.992	87.3133	152.613	13.9084	21.6468	2.64014	21.695	13.1494	21.3547	17.4429
Pld3	ENSMUSG00000003363	Mm.6483	0.222836	-2.16594	0.000104594	17	phospholipase D family, member 3 [Source:MGI Symbol;Acc:MGI:1333782]				105.901	243.01	285.355	189.62	194.679	22.4674	50.9747	33.0018	47.7291	20.4547	99.528	43.6072
Trim59	ENSMUSG00000034317	Mm.490341	0.317416	-1.65555	0.000104594	13	tripartite motif-containing 59 [Source:MGI Symbol;Acc:MGI:1914199]				173.433	415.582	255.602	405.698	449.034	82.3805	101.251	124.087	139.933	43.8314	58.7253	204.954
Map3k15	ENSMUSG00000031303	Mm.386889	0.131695	-2.92473	0.00010677	20	mitogen-activated protein kinase kinase kinase 15 [Source:MGI Symbol;Acc:MGI:2448588]				9.20882	74.6639	55.4481	56.4449	79.2414	8.55902	10.4743	3.96021	17.356	0	3.81333	6.54108
Serpinf1	ENSMUSG00000000753	Mm.2044	0.246857	-2.01825	0.000117546	3	serine (or cysteine) peptidase inhibitor, clade F, member 1 [Source:MGI Symbol;Acc:MGI:108080]				26.0917	45.7845	28.4003	23.8127	28.3704	8.55902	10.4743	19.8011	6.50851	1.46105	1.52533	4.36072
Foxa1	ENSMUSG00000035451	Mm.4578	0.2885	-1.79335	0.000119948	4	forkhead box A1 [Source:MGI Symbol;Acc:MGI:1347472]				49.1137	113.405	96.02	105.834	97.8289	26.7469	27.2331	23.7613	45.5596	21.9157	24.024	17.4429
Pop5	ENSMUSG00000060152	Mm.24636	3.1061	1.63511	0.000121408	15	processing of precursor 5, ribonuclease P/MRP family (S. cerevisiae) [Source:MGI Symbol;Acc:MGI:2151221]				457.372	214.835	259.66	218.724	131.091	847.343	572.593	814.484	531.528	1062.18	1010.53	734.781
Bahd1	ENSMUSG00000040007	Mm.330487	0.284287	-1.81458	0.00012363	12	bromo adjacent homology domain containing 1 [Source:MGI Symbol;Acc:MGI:2139371]				230.221	204.974	217.735	211.669	225.985	18.1879	83.0958	55.443	91.1191	32.143	53.768	100.297
Zfp422	ENSMUSG00000059878	Mm.18810	0.310956	-1.68522	0.000124476	16	zinc finger protein 422 [Source:MGI Symbol;Acc:MGI:1914505]				271.66	295.134	331.336	266.35	475.448	85.5902	121.501	63.3634	133.424	106.656	67.1147	136.272
Zscan29	ENSMUSG00000050619	Mm.188422	0.28908	-1.79046	0.000125825	12	zinc finger SCAN domains 29 [Source:MGI Symbol;Acc:MGI:2139317]				29.1613	79.5945	48.6862	70.5562	90.0026	11.7686	21.6468	15.8409	29.2883	20.4547	13.3467	16.3527
Gne	ENSMUSG00000028479	Mm.256718	0.293489	-1.76862	0.000125912	14	glucosamine (UDP-N-acetyl)-2-epimerase/N-acetylmannosamine kinase [Source:MGI Symbol;Acc:MGI:1354951]				173.433	165.528	135.239	132.293	143.808	34.2361	45.3885	38.2821	59.6613	33.6041	32.7947	64.3206
Ddx56	ENSMUSG00000004393	Mm.29810	0.297419	-1.74943	0.000128432	3	DEAD (Asp-Glu-Ala-Asp) box polypeptide 56 [Source:MGI Symbol;Acc:MGI:1277172]				819.585	813.555	562.596	460.379	616.322	147.643	290.486	212.531	155.119	162.176	185.328	209.314
Adi1	ENSMUSG00000020629	Mm.291504	0.335015	-1.5777	0.000132185	4	acireductone dioxygenase 1 [Source:MGI Symbol;Acc:MGI:2144929]				251.708	437.418	534.196	469.199	435.338	158.342	148.036	142.568	164.882	112.501	74.36	197.323
Mgat3	ENSMUSG00000042428	Mm.299693	0.166517	-2.58626	0.000132584	7	mannoside acetylglucosaminyltransferase 3 [Source:MGI Symbol;Acc:MGI:104532]				19.9525	105.656	55.4481	81.1396	103.699	12.8385	15.3622	21.1211	14.1018	4.38314	8.77067	8.72144
Mecr	ENSMUSG00000028910	Mm.192706	0.308311	-1.69754	0.000134546	14	mitochondrial trans-2-enoyl-CoA reductase [Source:MGI Symbol;Acc:MGI:1349441]				310.03	295.838	212.326	209.905	261.203	40.6553	111.725	54.1229	134.509	30.682	43.0907	141.723
Zfp423	ENSMUSG00000045333	Mm.23452	0.178221	-2.48826	0.000135185	18	zinc finger protein 423 [Source:MGI Symbol;Acc:MGI:1891217]				64.4618	368.389	189.335	235.481	255.333	27.8168	53.0696	48.8426	65.0851	30.682	20.592	31.6152
Nat11	ENSMUSG00000024764	Mm.329605	0.300341	-1.73533	0.000138273	11	N(alpha)-acetyltransferase 40, NatD catalytic subunit, homolog (S. cerevisiae) [Source:MGI Symbol;Acc:MGI:1918249]				706.01	991.762	531.491	573.269	652.519	188.298	200.408	182.17	212.611	204.547	284.856	179.88
Pisd	ENSMUSG00000023452	Mm.273765	0.0561353	-4.15495	0.000141664	15	phosphatidylserine decarboxylase [Source:MGI Symbol;Acc:MGI:2445114]				10.7436	126.788	74.3817	61.7367	60.6539	1.06988	9.77598	2.64014	4.33901	0	1.90667	6.54108
Sumo3	ENSMUSG00000020265	Mm.24433	0.288144	-1.79514	0.000147191	2	SMT3 suppressor of mif two 3 homolog 3 (yeast) [Source:MGI Symbol;Acc:MGI:1336201]				580.156	1681.35	965.609	844.028	953.831	314.544	300.262	318.137	223.459	303.898	275.704	291.078
Akr7a5	ENSMUSG00000028743	Mm.482154	0.298248	-1.74542	0.000147802	14	aldo-keto reductase family 7, member A5 (aflatoxin aldehyde reductase) [Source:MGI Symbol;Acc:MGI:107796]				604.713	651.548	642.387	425.983	382.511	165.831	264.65	157.088	143.187	49.6756	123.171	226.757
Efnb3	ENSMUSG00000003934	Mm.249637	0.291682	-1.77753	0.000149632	3	ephrin B3 [Source:MGI Symbol;Acc:MGI:109196]				693.731	901.602	384.08	499.185	737.63	112.337	239.511	97.6853	205.018	184.092	273.035	201.683
Kcnk5	ENSMUSG00000023243	Mm.68998	0.191944	-2.38124	0.000149632	6	potassium channel, subfamily K, member 5 [Source:MGI Symbol;Acc:MGI:1336175]				27.6265	106.361	77.0864	83.7855	120.33	7.48914	27.9314	5.28029	18.4408	7.30524	16.7787	28.3447
Klhl25	ENSMUSG00000055652	Mm.206223	0.127006	-2.97703	0.000151204	17	kelch-like 25 (Drosophila) [Source:MGI Symbol;Acc:MGI:2668031]				38.3701	161.302	79.7912	58.2088	103.699	5.34939	9.77598	9.2405	19.5255	10.2273	8.008	16.3527
Lix1	ENSMUSG00000047786	Mm.268018	0.251338	-1.9923	0.000151553	9	limb expression 1 homolog (chicken) [Source:MGI Symbol;Acc:MGI:1913893]				33.7657	78.8902	22.9907	50.2713	62.6105	19.2578	7.68112	19.8011	11.9323	14.6105	7.62667	6.54108
Ensa	ENSMUSG00000038619	Mm.241365	0.190494	-2.39218	0.000152625	13	endosulfine alpha [Source:MGI Symbol;Acc:MGI:1891189]				207.199	1177.72	815.493	723.201	916.656	105.918	213.675	85.8046	176.814	146.105	132.323	163.527
Grk6	ENSMUSG00000074886	Mm.10193	0.137356	-2.86401	0.000152625	5	G protein-coupled receptor kinase 6 [Source:MGI Symbol;Acc:MGI:1347078]				128.924	711.42	396.251	339.552	519.471	31.0264	73.3198	46.2025	96.5429	33.6041	50.336	71.9519
Cpt1c	ENSMUSG00000007783	Mm.231465	0.225999	-2.14561	0.00015498	17	carnitine palmitoyltransferase 1c [Source:MGI Symbol;Acc:MGI:2446526]				118.18	88.7514	123.068	86.4313	108.59	12.8385	28.6296	26.4014	15.1865	13.1494	41.5653	28.3447
Git1	ENSMUSG00000011877	Mm.290182	0.266961	-1.9053	0.000157532	3	G protein-coupled receptor kinase-interactor 1 [Source:MGI Symbol;Acc:MGI:1927140]				214.873	633.939	666.73	463.025	540.994	70.6119	289.09	108.246	158.374	108.118	102.579	104.657
Mtfr1	ENSMUSG00000027601	Mm.45125	0.349773	-1.51551	0.000158464	13	mitochondrial fission regulator 1 [Source:MGI Symbol;Acc:MGI:1914722]				82.8794	233.853	183.926	185.21	206.419	62.0529	65.6387	51.4828	94.3734	68.6692	28.2187	66.501
Larp7	ENSMUSG00000027968	Mm.291032	0.29602	-1.75623	0.000159333	13	La ribonucleoprotein domain family, member 7 [Source:MGI Symbol;Acc:MGI:107634]				193.385	345.849	463.871	608.547	449.034	119.826	157.114	141.248	190.916	61.364	77.792	105.747
Bcas2	ENSMUSG00000005687	Mm.104919	3.08124	1.62351	0.000168203	13	breast carcinoma amplified sequence 2 [Source:MGI Symbol;Acc:MGI:1915433]				319.239	114.813	164.992	181.682	129.134	741.425	586.559	409.222	433.901	723.218	586.872	443.703
Chek2	ENSMUSG00000029521	Mm.279308	0.327628	-1.60987	0.000173303	15	checkpoint kinase 2 [Source:MGI Symbol;Acc:MGI:1355321]				84.4142	222.583	163.64	171.981	169.244	50.2842	67.0353	51.4828	74.8479	36.5262	36.608	55.5992
Csk	ENSMUSG00000032312	Mm.21974	0.267538	-1.90218	0.000173303	19	c-src tyrosine kinase [Source:MGI Symbol;Acc:MGI:88537]				247.103	842.434	815.493	530.935	715.129	98.4287	270.934	112.206	178.984	144.644	124.315	250.741
Dcp1a	ENSMUSG00000021962	Mm.28733	0.0918093	-3.44522	0.000174183	6	DCP1 decapping enzyme homolog A (S. cerevisiae) [Source:MGI Symbol;Acc:MGI:1923151]				21.4873	156.372	75.7341	77.6118	111.525	10.6988	5.58627	9.2405	10.8475	1.46105	11.44	7.63126
Rrad	ENSMUSG00000031880	Mm.29467	0.15313	-2.70717	0.00017712	18	Ras-related associated with diabetes [Source:MGI Symbol;Acc:MGI:1930943]				30.6961	88.0471	91.9628	74.084	135.982	1.06988	23.0434	0	32.5425	2.92209	9.91467	20.7134
Sfrs2	ENSMUSG00000034120	Mm.21841	0.305947	-1.70865	0.000185768	3	serine/arginine-rich splicing factor 2 [Source:MGI Symbol;Acc:MGI:98284]				1708.24	2937.95	1897.41	1989.68	2402.68	652.625	645.214	572.911	532.613	680.848	1010.15	589.787
Slc4a2	ENSMUSG00000028962	Mm.4580	0.251634	-1.9906	0.000188186	15	solute carrier family 4 (anion exchanger), member 2 [Source:MGI Symbol;Acc:MGI:109351]				79.8098	332.466	278.593	240.773	214.245	48.1445	71.225	52.8029	47.7291	49.6756	69.784	64.3206
Dpf2	ENSMUSG00000024826	Mm.2651	0.230562	-2.11677	0.000189563	11	D4, zinc and double PHD fingers family 2 [Source:MGI Symbol;Acc:MGI:109529]				313.1	893.149	346.213	442.74	562.516	133.735	157.812	130.687	123.662	109.579	86.1813	83.9438
Pcyt2	ENSMUSG00000025137	Mm.21439	0.31547	-1.66443	0.000198736	3	phosphate cytidylyltransferase 2, ethanolamine [Source:MGI Symbol;Acc:MGI:1915921]				32.2309	92.9777	48.6862	66.1464	79.2414	18.1879	24.4399	31.6817	17.356	18.9936	11.8213	18.5331
Tmem49	ENSMUSG00000018171	Mm.390398	0.304296	-1.71645	0.000206876	3	vacuole membrane protein 1 [Source:MGI Symbol;Acc:MGI:1923159]				540.251	346.553	352.975	358.955	345.336	113.407	127.786	101.645	130.17	102.273	92.664	160.256
Grinl1a	ENSMUSG00000032199	Mm.21094	3.23977	1.69589	0.00020756	19	polymerase (RNA) II (DNA directed) polypeptide M [Source:MGI Symbol;Acc:MGI:107282]				187.246	159.893	227.202	230.19	170.222	569.175	649.404	623.074	544.545	807.959	691.739	535.278
Scye1	ENSMUSG00000028029	Mm.235137	3.38343	1.75849	0.000208505	13	aminoacyl tRNA synthetase complex-interacting multifunctional protein 1 [Source:MGI Symbol;Acc:MGI:102774]				432.815	349.371	363.794	419.809	326.748	1538.48	1127.03	1408.52	1245.29	1461.05	1039.51	1144.69
LOC666215	ENSMUSG00000070610	NA	0.075274	-3.7317	0.000215057	14	predicted gene 13127 [Source:MGI Symbol;Acc:MGI:3651260]				1.5348	58.4633	37.867	34.3961	45.9796	2.13975	4.1897	0	3.25425	1.46105	2.288	5.4509
Gorasp1	ENSMUSG00000032513	Mm.104789	0.309052	-1.69408	0.000220329	19	golgi reassembly stacking protein 1 [Source:MGI Symbol;Acc:MGI:1921748]				216.407	427.557	311.051	204.613	268.051	78.101	78.9061	85.8046	85.6954	81.8187	113.637	93.7555
Gpr39	ENSMUSG00000026343	Mm.32727	0.0968935	-3.36746	0.000229897	1	G protein-coupled receptor 39 [Source:MGI Symbol;Acc:MGI:1918361]				6.13922	14.7919	10.8192	7.05562	10.7612	1.06988	0.698284	1.32007	3.25425	0	0.381333	0
Dctn5	ENSMUSG00000030868	Mm.478285	0.299634	-1.73873	0.000230138	17	dynactin 5 [Source:MGI Symbol;Acc:MGI:1891689]				722.893	675.497	822.255	702.916	752.304	149.783	275.822	170.289	195.255	149.027	232.232	369.571
Upf1	ENSMUSG00000058301	Mm.390048	0.27499	-1.86255	0.000230401	18	UPF1 regulator of nonsense transcripts homolog (yeast) [Source:MGI Symbol;Acc:MGI:107995]				323.844	670.566	361.089	509.768	530.232	88.7998	63.5438	80.5243	133.424	115.423	310.787	129.731
Adck2	ENSMUSG00000046947	Mm.247957	0.341149	-1.55153	0.000235796	16	aarF domain containing kinase 2 [Source:MGI Symbol;Acc:MGI:1889336]				686.057	1354.52	1123.84	1112.14	987.093	210.766	460.169	180.85	431.731	207.469	263.12	759.855
Ypel1	ENSMUSG00000022773	Mm.237941	3.1959	1.67622	0.000239138	8	yippee-like 1 (Drosophila) [Source:MGI Symbol;Acc:MGI:1913303]				211.803	106.361	135.239	105.834	90.9808	463.257	297.469	501.627	373.155	552.276	396.587	324.874
Heatr1	ENSMUSG00000050244	Mm.171186	0.35348	-1.5003	0.000247441	5	HEAT repeat containing 1 [Source:MGI Symbol;Acc:MGI:2442524]				300.822	541.666	424.652	453.323	565.451	151.923	223.451	227.052	248.408	74.5134	81.6053	124.28
Grhl3	ENSMUSG00000037188	Mm.331972	0.158492	-2.65751	0.000252786	14	grainyhead-like 3 (Drosophila) [Source:MGI Symbol;Acc:MGI:2655333]				9.20882	32.4013	27.0479	20.2849	20.5441	3.20963	4.1897	1.32007	2.1695	0	6.864	6.54108
Tmem48	ENSMUSG00000028614	Mm.28478	0.312478	-1.67818	0.000270446	14	transmembrane protein 48 [Source:MGI Symbol;Acc:MGI:1920037]				259.382	712.829	550.424	624.422	847.198	135.874	290.486	183.49	260.34	80.3576	145.669	213.675
Nsun2	ENSMUSG00000021595	Mm.260009	0.346529	-1.52895	0.00027244	5	NOL1/NOP2/Sun domain family member 2 [Source:MGI Symbol;Acc:MGI:107252]				732.102	2170.18	1152.24	1707.46	1605.37	373.387	661.973	446.184	646.512	365.262	412.603	668.28
Slc25a3	ENSMUSG00000061904	Mm.298	0.382273	-1.38733	0.000283281	2	solute carrier family 25 (mitochondrial carrier, phosphate carrier), member 3 [Source:MGI Symbol;Acc:MGI:1353498]				3147.88	6850.06	5918.08	6060.78	4946.23	2231.76	1187.08	3845.37	2609.91	1186.37	1257.26	2090.96
Suclg2	ENSMUSG00000061838	Mm.371585	0.320509	-1.64156	0.000291132	16	succinate-Coenzyme A ligase, GDP-forming, beta subunit [Source:MGI Symbol;Acc:MGI:1306824]				549.46	419.808	332.689	313.975	331.64	110.197	223.451	99.0053	235.391	73.0524	57.5813	75.2224
Med23	ENSMUSG00000019984	Mm.28020	0.277633	-1.84875	0.000292862	2	mediator complex subunit 23 [Source:MGI Symbol;Acc:MGI:1917458]				41.4397	133.127	106.839	95.2508	148.7	25.6771	46.0867	29.0416	33.6273	13.1494	29.3627	27.2545
Zfp598	ENSMUSG00000041130	Mm.219581	0.279484	-1.83916	0.000304587	9	zinc finger protein 598 [Source:MGI Symbol;Acc:MGI:2670965]				38.3701	92.9777	50.0386	34.3961	53.8059	20.3277	18.8537	23.7613	9.76276	11.6884	8.008	13.0822
Nptx2	ENSMUSG00000059991	Mm.10099	0.203542	-2.2966	0.000306887	15	neuronal pentraxin 2 [Source:MGI Symbol;Acc:MGI:1858209]				79.8098	264.141	179.868	134.057	188.81	28.8867	46.785	25.0814	28.2035	13.1494	68.64	30.525
Ptprs	ENSMUSG00000013236	Mm.258771	0.241552	-2.0496	0.0003158	9	protein tyrosine phosphatase, receptor type, S [Source:MGI Symbol;Acc:MGI:97815]				478.859	1236.89	490.919	633.242	891.221	180.809	171.08	133.327	176.814	206.008	258.544	135.182
Prdx3	ENSMUSG00000024997	Mm.29821	3.07829	1.62213	0.000319308	11	peroxiredoxin 3 [Source:MGI Symbol;Acc:MGI:88034]				96.6927	38.0363	33.8098	57.3269	25.4355	162.621	123.596	174.249	105.221	179.709	208.971	128.641
Atpbd1b	ENSMUSG00000028848	Mm.274001	0.0699284	-3.83798	0.000319755	14	GPN-loop GTPase 2 [Source:MGI Symbol;Acc:MGI:2140368]				4.60441	106.361	66.2673	48.5074	64.567	1.06988	4.88799	1.32007	9.76276	1.46105	2.288	7.63126
Eif2b4	ENSMUSG00000029145	Mm.29394	0.3096	-1.69152	0.000319755	15	eukaryotic translation initiation factor 2B, subunit 4 delta [Source:MGI Symbol;Acc:MGI:95300]				46.0441	140.875	106.839	68.7923	100.764	24.6072	32.8193	17.1609	41.2206	30.682	27.0747	27.2545
Gps1	ENSMUSG00000025156	Mm.30195	0.186633	-2.42172	0.000323172	3	G protein pathway suppressor 1 [Source:MGI Symbol;Acc:MGI:2384801]				72.1358	393.042	232.612	242.537	210.332	25.6771	42.5953	46.2025	59.6613	33.6041	43.8533	49.0581
Eif4b	ENSMUSG00000058655	Mm.290022	0.311161	-1.68427	0.000324012	7	eukaryotic translation initiation factor 4B [Source:MGI Symbol;Acc:MGI:95304]				38.3701	90.8646	51.391	69.6742	75.3282	19.2578	24.4399	14.5208	13.017	24.8378	15.2533	30.525
Mat2b	ENSMUSG00000042032	Mm.293771	0.359576	-1.47563	0.000324012	3	methionine adenosyltransferase II, beta [Source:MGI Symbol;Acc:MGI:1913667]				333.052	991.762	1041.34	933.105	1036.01	257.84	386.849	275.895	439.324	191.397	190.667	440.433
Lrp3	ENSMUSG00000001802	Mm.333783	0.246396	-2.02095	0.000325194	17	low density lipoprotein receptor-related protein 3 [Source:MGI Symbol;Acc:MGI:3584516]				188.781	578.997	317.813	275.169	401.098	83.4504	90.0786	80.5243	57.4918	99.3512	129.272	67.5911
Ccnyl1	ENSMUSG00000070871	Mm.39706	0.145613	-2.77978	0.000332108	1	cyclin Y-like 1 [Source:MGI Symbol;Acc:MGI:2138614]				7.67402	70.4377	85.2008	89.9591	97.8289	4.27951	16.0605	5.28029	22.7798	5.84419	5.33867	11.992
Gtf2b	ENSMUSG00000028271	Mm.271756	0.0904119	-3.46734	0.000339726	13	general transcription factor IIB [Source:MGI Symbol;Acc:MGI:2385191]				7.67402	148.623	75.7341	90.8411	137.939	11.7686	13.2674	6.60036	7.59326	4.38314	3.81333	10.9018
Eef1d	ENSMUSG00000055762	Mm.258927	0.326029	-1.61693	0.00034029	7	eukaryotic translation elongation factor 1 delta (guanine nucleotide exchange protein) [Source:MGI Symbol;Acc:MGI:1913906]				902.465	1349.59	1168.47	972.793	998.833	354.129	399.418	274.575	417.629	356.496	388.579	270.365
Dmtf1	ENSMUSG00000042508	Mm.22480	3.15264	1.65656	0.000347578	15	cyclin D binding myb-like transcription factor 1 [Source:MGI Symbol;Acc:MGI:1344415]				82.8794	54.9414	52.7434	53.7991	46.9579	241.792	157.812	182.17	136.679	208.93	234.139	124.28
Rpl34	ENSMUSG00000062006	Mm.140568	0.171639	-2.54255	0.000347578	13	ribosomal protein L34 [Source:MGI Symbol;Acc:MGI:1915686]				16.8828	45.0801	33.8098	72.3201	28.3704	4.27951	2.09485	9.2405	17.356	5.84419	0.762667	7.63126
Prkrir	ENSMUSG00000030753	Mm.4428	0.388908	-1.3625	0.000348726	17	protein-kinase, interferon-inducible double stranded RNA dependent inhibitor, repressor of (P58 repressor) [Source:MGI Symbol;Acc:MGI:1920231]				371.423	731.143	561.243	674.693	880.46	208.626	257.667	386.781	462.104	146.105	90.7573	200.593
Aytl2	ENSMUSG00000021608	Mm.284649	0.213568	-2.22724	0.000349533	5	lysophosphatidylcholine acyltransferase 1 [Source:MGI Symbol;Acc:MGI:2384812]				130.458	791.719	463.871	609.429	712.194	98.4287	154.321	130.687	176.814	81.8187	84.656	82.8537
Xkr8	ENSMUSG00000037752	Mm.44558	0.261268	-1.9364	0.000351574	14	X Kell blood group precursor related family member 8 homolog [Source:MGI Symbol;Acc:MGI:2685877]				26.0917	44.3757	17.5811	29.1044	27.3921	7.48914	7.68112	13.2007	11.9323	2.92209	4.19467	5.4509
Hnrpd	ENSMUSG00000000568	Mm.150231	3.09401	1.62948	0.000372377	15	heterogeneous nuclear ribonucleoprotein D [Source:MGI Symbol;Acc:MGI:101947]				4392.61	2153.98	2573.61	2944.84	2258.87	9949.86	8347.29	12526.2	8621.6	9414.99	6953.23	6232.56
Mybbp1a	ENSMUSG00000040463	Mm.147946	0.0781872	-3.67692	0.000374447	3	MYB binding protein (P160) 1a [Source:MGI Symbol;Acc:MGI:106181]				438.954	3350.72	1309.12	1467.57	2734.32	101.638	204.597	108.246	231.052	106.656	113.256	152.625
Dnm2	ENSMUSG00000033335	Mm.433257	3.04057	1.60434	0.000376849	19	dynamin 2 [Source:MGI Symbol;Acc:MGI:109547]				810.377	573.362	586.939	485.074	477.405	2044.54	1585.8	1585.41	1536.01	2057.15	1848.7	1828.23
Mcat	ENSMUSG00000048755	Mm.37560	0.125526	-2.99395	0.000376849	7	malonyl CoA:ACP acyltransferase (mitochondrial) [Source:MGI Symbol;Acc:MGI:2388651]				113.576	398.677	156.878	145.522	195.658	17.118	25.8365	11.8806	34.712	24.8378	21.736	41.4268
Bmp8b	ENSMUSG00000002384	Mm.439764	0.0467202	-4.41981	0.000387136	14	bone morphogenetic protein 8b [Source:MGI Symbol;Acc:MGI:107335]				10.7436	102.135	45.9814	36.16	43.0447	0	1.39657	3.96021	4.33901	1.46105	1.144	3.27054
Rcc2	ENSMUSG00000040945	Mm.253	0.363351	-1.46056	0.000389644	14	regulator of chromosome condensation 2 [Source:MGI Symbol;Acc:MGI:1919784]				3213.88	5060.24	3060.47	3225.3	2911.39	1159.75	1248.53	1279.15	1452.48	1582.31	1077.27	1088
Krt10	ENSMUSG00000019761	Mm.22662	0.135857	-2.87984	0.000395377	3	keratin 10 [Source:MGI Symbol;Acc:MGI:96685]				3.06961	14.7919	16.2287	15.8751	17.6092	0	6.28456	0	3.25425	1.46105	0.762667	1.09018
Casp2	ENSMUSG00000029863	Mm.3921	0.294031	-1.76596	0.00039849	16	caspase 2 [Source:MGI Symbol;Acc:MGI:97295]				105.901	271.185	106.839	158.751	229.898	50.2842	63.5438	42.2423	84.6106	40.9093	35.0827	42.517
Nab2	ENSMUSG00000025402	Mm.336898	3.18521	1.67139	0.000416387	2	Ngfi-A binding protein 2 [Source:MGI Symbol;Acc:MGI:107563]				69.0662	28.8794	82.496	49.3893	24.4572	186.159	112.424	225.732	130.17	168.02	131.56	179.88
Yeats2	ENSMUSG00000041215	Mm.390895	0.363128	-1.46145	0.000421161	8	YEATS domain containing 2 [Source:MGI Symbol;Acc:MGI:2447762]				116.645	300.064	223.145	236.363	292.508	89.8697	121.501	108.246	139.933	45.2925	44.616	44.6974
Slc35b1	ENSMUSG00000020873	Mm.4593	0.362675	-1.46325	0.000426056	3	solute carrier family 35, member B1 [Source:MGI Symbol;Acc:MGI:1343133]				486.533	1262.95	1026.47	825.507	875.568	204.347	361.013	211.211	457.765	223.54	244.053	571.254
Rexo4	ENSMUSG00000052406	Mm.291874	0.350127	-1.51405	0.000440712	12	REX4, RNA exonuclease 4 homolog (S. cerevisiae) [Source:MGI Symbol;Acc:MGI:2684957]				201.059	400.79	336.746	307.801	393.272	119.826	129.881	122.767	84.6106	86.2018	90.376	170.068
Gnptg	ENSMUSG00000035521	Mm.38607	0.272754	-1.87433	0.00046659	9	N-acetylglucosamine-1-phosphotransferase, gamma subunit [Source:MGI Symbol;Acc:MGI:2147006]				64.4618	95.7952	73.0293	75.8479	104.677	17.118	37.7073	13.2007	23.8645	11.6884	29.3627	25.0741
Nup210	ENSMUSG00000030091	Mm.28162	0.3127	-1.67715	0.000466908	16	nucleoporin 210 [Source:MGI Symbol;Acc:MGI:1859555]				85.949	128.197	127.125	57.3269	100.764	26.7469	32.1211	18.481	42.3053	24.8378	22.88	51.2384
Pnp	ENSMUSG00000021871	Mm.17932	0.337211	-1.56828	0.000471319	6	purine-nucleoside phosphorylase [Source:MGI Symbol;Acc:MGI:97365]				141.202	203.565	213.678	166.689	95.8723	33.1662	74.0181	43.5624	81.3564	23.3768	27.456	104.657
LOC100039683	ENSMUSG00000075312	NA	0	#NAME?	0.000474072	12	predicted gene 13597 [Source:MGI Symbol;Acc:MGI:3651139]				0	13.3832	9.46676	7.05562	3.91315	0	0	0	0	0	0	0
Eif3e	ENSMUSG00000022336	Mm.289992	0.242232	-2.04554	0.000482026	7	eukaryotic translation initiation factor 3, subunit E [Source:MGI Symbol;Acc:MGI:99257]				385.236	2087.07	2066.46	1928.83	2326.37	344.5	685.715	323.417	805.97	173.865	149.483	499.302
Btf3	ENSMUSG00000021660	Mm.371688	0.17711	-2.49728	0.00048769	5	basic transcription factor 3 [Source:MGI Symbol;Acc:MGI:1202875]				380.631	458.549	459.814	85.5494	456.861	55.6336	122.2	9.2405	44.4748	29.2209	60.632	135.182
Creld2	ENSMUSG00000023272	Mm.292567	2.97424	1.57252	0.00048769	7	cysteine-rich with EGF-like domains 2 [Source:MGI Symbol;Acc:MGI:1923987]				285.474	202.156	256.955	210.787	160.439	708.259	510.446	625.714	539.121	746.595	763.811	752.224
Rpl12	ENSMUSG00000038900	Mm.250030	0.315616	-1.66376	0.000501481	12	ribosomal protein L12 [Source:MGI Symbol;Acc:MGI:98002]				27.6265	81.7077	75.7341	90.8411	75.3282	18.1879	39.8022	27.7215	29.2883	2.92209	12.2027	25.0741
Mgrn1	ENSMUSG00000022517	Mm.291326	0.241126	-2.05214	0.000520463	8	mahogunin, ring finger 1 [Source:MGI Symbol;Acc:MGI:2447670]				145.806	578.997	577.472	447.15	614.365	72.7517	157.114	75.2441	149.696	51.1367	159.016	133.002
Rabggta	ENSMUSG00000040472	Mm.87216	0.292558	-1.77321	0.000523625	6	Rab geranylgeranyl transferase, a subunit [Source:MGI Symbol;Acc:MGI:1860443]				110.506	89.4558	87.9056	69.6742	70.4368	20.3277	17.4571	25.0814	29.2883	33.6041	25.5493	23.984
Immt	ENSMUSG00000052337	Mm.235123	0.182462	-2.45433	0.000524273	16	inner membrane protein, mitochondrial [Source:MGI Symbol;Acc:MGI:1923864]				138.132	996.693	551.777	713.499	830.567	92.0094	204.597	88.4448	187.662	58.4419	86.1813	107.928
Trak2	ENSMUSG00000026028	Mm.222887	0.304567	-1.71517	0.000526808	1	trafficking protein, kinesin binding 2 [Source:MGI Symbol;Acc:MGI:1918077]				44.5093	110.587	120.363	100.543	158.483	17.118	32.8193	30.3616	36.8815	32.143	40.4213	38.1563
Tmem88	ENSMUSG00000045377	Mm.390406	2.74024	1.4543	0.000542881	3	transmembrane protein 88 [Source:MGI Symbol;Acc:MGI:1914270]				969.996	385.998	492.271	239.891	426.534	1537.41	1684.26	1120.74	851.53	1146.92	1278.61	2027.73
Atf4	ENSMUSG00000042406	Mm.641	0.327037	-1.61247	0.000568402	7	activating transcription factor 4 [Source:MGI Symbol;Acc:MGI:88096]				942.37	1315.78	919.628	899.591	929.374	329.522	330.987	344.539	329.764	213.313	440.059	304.16
Mfsd3	ENSMUSG00000019080	Mm.34920	0.222839	-2.16593	0.000572408	7	major facilitator superfamily domain containing 3 [Source:MGI Symbol;Acc:MGI:1916822]				96.6927	78.1858	54.0958	40.5698	34.2401	16.0482	13.2674	6.60036	16.2713	11.6884	15.6347	15.2625
Wtap	ENSMUSG00000060475	Mm.275521	3.35699	1.74717	0.000573239	9	Wilms' tumour 1-associating protein [Source:MGI Symbol;Acc:MGI:1926395]				52.1833	137.353	163.64	224.016	157.504	493.213	402.212	551.79	477.291	524.516	452.261	551.631
Zbtb5	ENSMUSG00000049657	Mm.489672	0.358956	-1.47812	0.000573239	14	zinc finger and BTB domain containing 5 [Source:MGI Symbol;Acc:MGI:1924601]				147.341	340.214	231.259	239.009	331.64	74.8914	136.864	71.2838	136.679	68.6692	63.6827	95.9358
Adat2	ENSMUSG00000019808	Mm.331841	0.245246	-2.0277	0.000590124	2	adenosine deaminase, tRNA-specific 2, TAD2 homolog (S. cerevisiae) [Source:MGI Symbol;Acc:MGI:1914007]				168.828	233.149	123.068	108.48	129.134	13.9084	22.3451	22.4412	27.1188	18.9936	78.5547	78.4929
Bxdc1	ENSMUSG00000038510	Mm.11480	0.376217	-1.41036	0.000590124	2	ribosome production factor 2 homolog (S. cerevisiae) [Source:MGI Symbol;Acc:MGI:1914489]				174.968	405.721	340.803	438.33	374.685	110.197	166.89	101.645	242.984	52.5977	64.8267	174.429
Cnih	ENSMUSG00000015759	Mm.3261	0.188904	-2.40428	0.000590124	6	cornichon homolog (Drosophila) [Source:MGI Symbol;Acc:MGI:1277202]				75.2054	744.526	512.557	503.595	609.474	94.1492	111.725	84.4846	150.78	43.8314	70.1653	91.5751
Zfp75	ENSMUSG00000057551	Mm.67366	0.170568	-2.55158	0.000591798	19	zinc finger protein 317 [Source:MGI Symbol;Acc:MGI:107775]				7.67402	33.8101	14.8763	15.8751	26.4138	0	6.98284	5.28029	6.50851	1.46105	1.144	2.18036
Arhgef10l	ENSMUSG00000040964	Mm.29329	0.290745	-1.78217	0.00060057	14	Rho guanine nucleotide exchange factor (GEF) 10-like [Source:MGI Symbol;Acc:MGI:1920004]				67.5314	178.912	89.258	87.3133	87.0677	24.6072	39.1039	22.4412	52.0681	33.6041	19.448	16.3527
Cfl2	ENSMUSG00000062929	Mm.276826	2.94728	1.55938	0.000605538	4	cofilin 2, muscle [Source:MGI Symbol;Acc:MGI:101763]				104.367	47.8976	68.9721	70.5562	72.3934	211.836	253.477	175.569	199.594	242.534	231.088	188.601
Ube2v1	ENSMUSG00000078923	Mm.278783	0.130528	-2.93757	0.000615691	12	ubiquitin-conjugating enzyme E2 variant 1 [Source:MGI Symbol;Acc:MGI:1913839]				6.13922	19.0182	9.46676	8.81952	13.696	1.06988	2.79314	0	3.25425	0	1.144	2.18036
Lrig2	ENSMUSG00000032913	Mm.34855	0.357529	-1.48387	0.000618271	13	leucine-rich repeats and immunoglobulin-like domains 2 [Source:MGI Symbol;Acc:MGI:2443718]				67.5314	159.189	113.601	134.939	150.656	37.4457	43.9919	38.2821	64.0003	40.9093	30.888	57.7795
Max	ENSMUSG00000059436	Mm.268548	2.93363	1.55269	0.000622031	4	Max protein [Source:MGI Symbol;Acc:MGI:96921]				165.759	92.2733	135.239	131.411	92.9374	372.317	243.003	403.942	316.747	493.834	439.677	267.094
Prdx2	ENSMUSG00000005161	Mm.347009	0.378767	-1.40062	0.000661505	18	peroxiredoxin 2 [Source:MGI Symbol;Acc:MGI:109486]				469.65	1284.78	968.314	1384.66	837.415	323.103	464.359	297.016	448.002	347.729	298.203	443.703
Trim63	ENSMUSG00000028834	Mm.331961	0.167172	-2.5806	0.000679095	14	tripartite motif-containing 63 [Source:MGI Symbol;Acc:MGI:2447992]				7.67402	14.7919	14.8763	11.4654	25.4355	1.06988	3.49142	0	3.25425	4.38314	1.90667	3.27054
Dhx32	ENSMUSG00000030986	Mm.199223	3.06523	1.616	0.000696741	17	DEAH (Asp-Glu-Ala-His) box polypeptide 32 [Source:MGI Symbol;Acc:MGI:2141813]				451.232	409.243	526.081	567.095	405.99	1798.46	1231.77	1743.81	1344.01	1551.63	1323.61	1132.7
Twistnb	ENSMUSG00000020561	Mm.196472	0.123923	-3.01248	0.000700721	4	TWIST neighbor [Source:MGI Symbol;Acc:MGI:106292]				13.8132	97.204	68.9721	99.6606	141.852	6.41926	12.5691	5.28029	34.712	2.92209	6.864	4.36072
Ppox	ENSMUSG00000062729	Mm.266888	3.41652	1.77253	0.000706536	1	protoporphyrinogen oxidase [Source:MGI Symbol;Acc:MGI:104968]				79.8098	44.3757	35.1622	50.2713	39.1315	222.534	162.7	215.172	156.204	222.079	84.656	126.461
Rara	ENSMUSG00000037992	Mm.439744	0.290059	-1.78558	0.000717298	3	retinoic acid receptor, alpha [Source:MGI Symbol;Acc:MGI:97856]				236.36	380.363	252.898	243.419	321.857	41.7252	81.6992	66.0036	70.5088	81.8187	177.701	63.2304
Bri3bp	ENSMUSG00000037905	Mm.290720	0.32833	-1.60678	0.00071875	15	Bri3 binding protein [Source:MGI Symbol;Acc:MGI:1924059]				81.3446	142.988	71.6769	133.175	108.59	42.7951	29.3279	27.7215	32.5425	32.143	42.328	40.3366
Map2k3	ENSMUSG00000018932	Mm.18494	0.312745	-1.67694	0.000737676	3	mitogen-activated protein kinase kinase 3 [Source:MGI Symbol;Acc:MGI:1346868]				174.968	165.528	170.402	108.48	116.416	36.3758	67.7335	40.9222	42.3053	23.3768	36.2267	75.2224
Fh1	ENSMUSG00000026526	Mm.41502	0.349296	-1.51748	0.000740235	1	fumarate hydratase 1 [Source:MGI Symbol;Acc:MGI:95530]				214.873	761.431	588.291	552.102	678.932	314.544	121.501	241.573	338.442	80.3576	99.528	171.158
Cpsf3	ENSMUSG00000054309	Mm.356778	0.221027	-2.1777	0.000751562	4	cleavage and polyadenylation specificity factor 3 [Source:MGI Symbol;Acc:MGI:1859328]				39.9049	140.875	50.0386	77.6118	95.8723	16.0482	27.2331	18.481	21.695	5.84419	11.8213	23.984
Ptcd2	ENSMUSG00000021650	Mm.276502	0.334853	-1.5784	0.000778297	5	pentatricopeptide repeat domain 2 [Source:MGI Symbol;Acc:MGI:1916177]				288.543	533.917	348.918	467.435	420.664	118.756	141.752	129.367	198.51	67.2082	191.048	118.83
Btg1	ENSMUSG00000036478	Mm.23811	0.214702	-2.21959	0.000783515	2	B cell translocation gene 1, anti-proliferative [Source:MGI Symbol;Acc:MGI:88215]				35.3005	196.521	140.649	96.1328	155.548	17.118	38.4056	17.1609	40.1358	20.4547	19.448	34.8857
Csl	ENSMUSG00000046934	Mm.483162	0.0312898	-4.99816	0.000783661	2	citrate synthase like [Source:MGI Symbol;Acc:MGI:1919082]				0	40.1495	21.6383	18.521	50.871	0	1.39657	0	2.1695	0	0	2.18036
Creb3	ENSMUSG00000028466	Mm.12407	3.1049	1.63455	0.00078772	14	cAMP responsive element binding protein 3 [Source:MGI Symbol;Acc:MGI:99946]				99.7623	73.2552	97.3724	94.3689	72.3934	309.195	247.193	308.897	248.408	362.34	242.147	182.06
Tmem85	ENSMUSG00000027131	Mm.220942	0.149033	-2.7463	0.000819085	12	transmembrane protein 85 [Source:MGI Symbol;Acc:MGI:1915282]				6.13922	24.6532	8.11436	14.1112	21.5223	1.06988	4.88799	2.64014	4.33901	0	1.52533	1.09018
Smndc1	ENSMUSG00000025024	Mm.313687	2.89522	1.53367	0.000836949	11	survival motor neuron domain containing 1 [Source:MGI Symbol;Acc:MGI:1923729]				115.11	128.901	152.821	89.0772	129.134	346.64	408.496	283.815	233.222	461.691	447.304	311.791
Metap2	ENSMUSG00000036112	Mm.289329	0.333354	-1.58487	0.000860173	2	methionine aminopeptidase 2 [Source:MGI Symbol;Acc:MGI:1929701]				349.935	1150.25	969.666	983.377	1359.82	220.395	415.479	246.853	438.24	213.313	256.256	455.695
Tspyl1	ENSMUSG00000047514	Mm.20445	0.373995	-1.41891	0.000894544	2	testis-specific protein, Y-encoded-like 1 [Source:MGI Symbol;Acc:MGI:1298395]				191.851	297.247	309.698	321.031	247.507	66.3324	141.053	80.5243	181.153	49.6756	43.472	153.715
Fbxo21	ENSMUSG00000032898	Mm.21912	0.308724	-1.69561	0.000899928	15	F-box protein 21 [Source:MGI Symbol;Acc:MGI:1924223]				240.964	821.303	400.309	637.651	562.516	150.853	151.528	228.372	195.255	84.7407	200.581	139.543
Pdcd2l	ENSMUSG00000002635	Mm.38173	2.82366	1.49757	0.000904476	17	programmed cell death 2-like [Source:MGI Symbol;Acc:MGI:1915329]				248.638	200.043	231.259	219.606	172.179	602.341	575.386	628.354	414.375	727.602	780.589	508.024
Thada	ENSMUSG00000024251	Mm.246767	0.348237	-1.52186	0.000905388	9	thyroid adenoma associated [Source:MGI Symbol;Acc:MGI:3039623]				244.034	208.495	142.001	179.036	197.614	47.0746	67.7335	68.6437	83.5259	89.1239	54.1493	63.2304
Rnf208	ENSMUSG00000044628	Mm.24777	0.276709	-1.85356	0.000927684	12	ring finger protein 208 [Source:MGI Symbol;Acc:MGI:1916096]				33.7657	75.3683	50.0386	44.0976	57.719	4.27951	21.6468	2.64014	13.017	7.30524	5.33867	46.8777
Rgma	ENSMUSG00000070509	Mm.333943	0.31326	-1.67457	0.000941337	17	RGM domain family, member A [Source:MGI Symbol;Acc:MGI:2679262]				174.968	467.002	225.85	320.149	235.768	77.0312	155.717	79.2043	120.407	45.2925	75.8853	70.8617
Mapk13	ENSMUSG00000004864	Mm.27970	0.126818	-2.97916	0.000952163	9	mitogen-activated protein kinase 13 [Source:MGI Symbol;Acc:MGI:1346864]				6.13922	90.1602	70.3245	40.5698	76.3065	9.6289	9.07769	3.96021	15.1865	0	2.66933	9.81162
Tmeff1	ENSMUSG00000028347	Mm.422686	0.219374	-2.18854	0.000966186	14	transmembrane protein with EGF-like and two follistatin-like domains 1 [Source:MGI Symbol;Acc:MGI:1926810]				53.7181	428.965	361.089	330.732	462.731	58.8432	64.9404	77.8842	105.221	48.2146	73.5973	74.1322
Mtmr6	ENSMUSG00000021987	Mm.247007	0.208316	-2.26316	0.000971864	6	myotubularin related protein 6 [Source:MGI Symbol;Acc:MGI:2145637]				19.9525	154.258	190.688	169.335	206.419	25.6771	41.897	30.3616	43.3901	13.1494	17.9227	43.6072
Pnkp	ENSMUSG00000002963	Mm.238254	0.290982	-1.781	0.000997657	17	polynucleotide kinase 3'- phosphatase [Source:MGI Symbol;Acc:MGI:1891698]				35.3005	69.0289	89.258	48.5074	48.9144	11.7686	30.0262	9.2405	14.1018	14.6105	13.728	25.0741
Coro1a	ENSMUSG00000030707	Mm.290482	0.29489	-1.76175	0.000999259	17	coronin, actin binding protein 1A [Source:MGI Symbol;Acc:MGI:1345961]				98.2275	74.6639	82.496	61.7367	52.8276	11.7686	25.8365	26.4014	27.1188	11.6884	18.304	31.6152
Pctk3	ENSMUSG00000026437	Mm.28130	0.317383	-1.6557	0.00100162	1	cyclin-dependent kinase 18 [Source:MGI Symbol;Acc:MGI:97518]				13.8132	62.6895	48.6862	37.042	51.8493	16.0482	13.2674	11.8806	15.1865	16.0715	10.6773	11.992
Ak3l1	ENSMUSG00000028527	Mm.42040	0.361424	-1.46824	0.00101145	14	adenylate kinase 4 [Source:MGI Symbol;Acc:MGI:87979]				92.0882	126.083	97.3724	117.3	96.8506	41.7252	27.2331	38.2821	30.373	39.4483	25.5493	65.4108
Ccdc56	ENSMUSG00000017188	Mm.52	0.298719	-1.74314	0.00101145	3	coiled-coil domain containing 56 [Source:MGI Symbol;Acc:MGI:1098757]				1068.22	829.051	757.341	362.482	603.604	196.857	260.46	124.087	113.899	267.372	260.451	291.078
Top1	ENSMUSG00000070544	Mm.217233	2.87513	1.52363	0.00101145	12	topoisomerase (DNA) I [Source:MGI Symbol;Acc:MGI:98788]				251.708	123.97	114.953	201.967	203.484	672.953	526.506	557.07	621.563	412.015	507.173	309.611
Snapc4	ENSMUSG00000036281	Mm.207460	0.353925	-1.49849	0.00101415	12	small nuclear RNA activating complex, polypeptide 4 [Source:MGI Symbol;Acc:MGI:2443935]				98.2275	219.765	119.011	159.633	176.092	43.865	44.6902	66.0036	68.3393	54.0588	65.5893	40.3366
Ppp1r10	ENSMUSG00000039220	Mm.29385	0.24793	-2.012	0.00104808	9	protein phosphatase 1, regulatory subunit 10 [Source:MGI Symbol;Acc:MGI:1289273]				27.6265	34.5144	10.8192	19.4029	24.4572	2.13975	3.49142	1.32007	13.017	2.92209	4.576	13.0822
Zfp367	ENSMUSG00000044934	Mm.300065	2.58432	1.36979	0.00106198	5	zinc finger protein 367 [Source:MGI Symbol;Acc:MGI:2442266]				254.777	45.0801	44.629	67.9103	36.1967	285.657	219.261	298.336	229.967	163.637	229.944	196.232
Atpbd3	ENSMUSG00000038888	Mm.26514	0.389418	-1.36061	0.00106791	17	cytosolic thiouridylase subunit 1 homolog (S. pombe) [Source:MGI Symbol;Acc:MGI:2385277]				325.378	393.746	290.765	338.67	296.421	127.315	102.648	143.888	186.577	103.734	71.3093	161.347
Rab5b	ENSMUSG00000000711	Mm.12815	0.135898	-2.8794	0.00106803	2	RAB5B, member RAS oncogene family [Source:MGI Symbol;Acc:MGI:105938]				7.67402	13.3832	12.1715	12.3473	15.6526	2.13975	2.79314	2.64014	2.1695	0	1.90667	0
Abhd14b	ENSMUSG00000042073	Mm.335427	0.148502	-2.75145	0.00107598	19	abhydrolase domain containing 14b [Source:MGI Symbol;Acc:MGI:1923741]				12.2784	40.1495	70.3245	60.8547	45.0013	3.20963	10.4743	1.32007	8.67801	2.92209	12.2027	8.72144
Slc7a11	ENSMUSG00000027737	Mm.260988	0.0487556	-4.35829	0.00111941	13	solute carrier family 7 (cationic amino acid transporter, y+ system), member 11 [Source:MGI Symbol;Acc:MGI:1347355]				52.1833	1166.45	530.138	429.511	607.517	10.6988	31.4228	10.5606	33.6273	18.9936	34.7013	50.1483
Zfp202	ENSMUSG00000025602	Mm.132196	0.264906	-1.91645	0.00111941	19	zinc finger protein 202 [Source:MGI Symbol;Acc:MGI:1933401]				15.348	61.2808	71.6769	85.5494	75.3282	9.6289	19.552	15.8409	30.373	10.2273	14.872	14.1723
Zfp691	ENSMUSG00000045268	Mm.169620	0.319986	-1.64392	0.0011403	14	zinc finger protein 691 [Source:MGI Symbol;Acc:MGI:3041163]				26.0917	48.602	62.2101	52.0352	75.3282	9.6289	20.2502	5.28029	22.7798	14.6105	8.77067	37.0661
Rell1	ENSMUSG00000047881	Mm.486353	3.03073	1.59967	0.00120766	15	RELT-like 1 [Source:MGI Symbol;Acc:MGI:2140767]				55.2529	8.45252	22.9907	29.9864	17.6092	92.0094	59.3541	66.0036	66.1698	78.8966	151.771	55.5992
Gstm4	ENSMUSG00000027890	Mm.31203	0.0747078	-3.7426	0.00124274	13	glutathione S-transferase, mu 4 [Source:MGI Symbol;Acc:MGI:95862]				13.8132	10.5656	20.2859	2.64586	6.84802	0	0	1.32007	3.25425	0	0	1.09018
Psmc4	ENSMUSG00000030603	Mm.29582	0.363937	-1.45824	0.0012493	17	proteasome (prosome, macropain) 26S subunit, ATPase, 4 [Source:MGI Symbol;Acc:MGI:1346093]				1418.16	1680.64	1683.73	1229.44	1697.33	508.192	850.51	496.347	651.936	302.437	387.053	731.511
Fbln2	ENSMUSG00000064080	Mm.249146	0.381001	-1.39213	0.00127159	16	fibulin 2 [Source:MGI Symbol;Acc:MGI:95488]				33.7657	76.0727	45.9814	57.3269	64.567	38.5156	6.98284	42.2423	15.1865	11.6884	9.53333	23.984
Etv5	ENSMUSG00000013089	Mm.155708	0.279096	-1.84116	0.00128553	8	ets variant gene 5 [Source:MGI Symbol;Acc:MGI:1096867]				44.5093	228.218	235.317	230.19	204.462	41.7252	74.0181	33.0018	72.6783	23.3768	46.1413	77.4028
Aurka	ENSMUSG00000027496	Mm.249363	0.415198	-1.26813	0.00131281	12	aurora kinase A [Source:MGI Symbol;Acc:MGI:894678]				831.864	1684.16	1053.51	1466.69	1018.4	426.881	617.283	405.262	735.461	375.489	255.875	703.166
Evl	ENSMUSG00000021262	Mm.238841	0.399323	-1.32437	0.00133617	4	Ena-vasodilator stimulated phosphoprotein [Source:MGI Symbol;Acc:MGI:1194884]				664.57	897.376	480.1	534.463	536.102	196.857	217.166	212.531	361.222	232.307	162.448	357.579
Mxi1	ENSMUSG00000025025	Mm.2154	0.291605	-1.77791	0.00133617	11	Max interacting protein 1 [Source:MGI Symbol;Acc:MGI:97245]				21.4873	74.6639	60.8577	44.0976	62.6105	12.8385	25.1382	6.60036	7.59326	13.1494	19.448	22.8938
Dnahc11	ENSMUSG00000018581	Mm.390540	0.241999	-2.04693	0.00134744	4	dynein, axonemal, heavy chain 11 [Source:MGI Symbol;Acc:MGI:1100864]				36.8353	274.707	179.868	212.55	252.398	25.6771	58.6559	27.7215	97.6276	24.8378	17.5413	71.9519
Napa	ENSMUSG00000006024	Mm.104540	0.223882	-2.15919	0.00134744	17	N-ethylmaleimide sensitive fusion protein attachment protein alpha [Source:MGI Symbol;Acc:MGI:104563]				147.341	422.626	243.431	277.815	285.66	11.7686	32.8193	26.4014	45.5596	18.9936	35.464	260.553
Nfe2l2	ENSMUSG00000015839	Mm.1025	0.321574	-1.63678	0.00135638	12	nuclear factor, erythroid derived 2, like 2 [Source:MGI Symbol;Acc:MGI:108420]				313.1	205.678	420.594	450.678	417.729	85.5902	129.183	117.486	148.611	77.4355	141.093	114.469
Cars2	ENSMUSG00000056228	Mm.196576	0.343338	-1.5423	0.00136081	18	cysteinyl-tRNA synthetase 2 (mitochondrial)(putative) [Source:MGI Symbol;Acc:MGI:1919191]				30.6961	95.7952	108.192	86.4313	74.3499	28.8867	32.8193	33.0018	30.373	16.0715	20.592	28.3447
Rragb	ENSMUSG00000041658	Mm.190922	0.295224	-1.76012	0.00137338	20	Ras-related GTP binding B [Source:MGI Symbol;Acc:MGI:3038613]				612.387	466.297	270.479	307.801	375.663	83.4504	141.752	30.3616	188.747	124.189	188.76	82.8537
Txnl4b	ENSMUSG00000031723	Mm.37667	0.251298	-1.99253	0.00137338	18	thioredoxin-like 4B [Source:MGI Symbol;Acc:MGI:2443724]				18.4176	28.1751	18.9335	15.8751	22.5006	4.27951	5.58627	10.5606	5.42376	4.38314	3.05067	3.27054
Dtx4	ENSMUSG00000039982	Mm.247695	0.362632	-1.46342	0.001402	11	deltex 4 homolog (Drosophila) [Source:MGI Symbol;Acc:MGI:2672905]				35.3005	88.7514	44.629	72.3201	69.4585	19.2578	25.1382	19.8011	22.7798	29.2209	15.2533	26.1643
Nfkb2	ENSMUSG00000025225	Mm.102365	0.318222	-1.6519	0.00144074	11	nuclear factor of kappa light polypeptide gene enhancer in B cells 2, p49/p100 [Source:MGI Symbol;Acc:MGI:1099800]				112.041	99.3171	133.887	82.0216	91.9591	18.1879	32.1211	30.3616	21.695	43.8314	32.7947	52.3286
Masp2	ENSMUSG00000028979	Mm.378962	0.0745284	-3.74607	0.00146296	14	mannan-binding lectin serine peptidase 2 [Source:MGI Symbol;Acc:MGI:1330832]				6.13922	130.31	48.6862	69.6742	124.243	6.41926	13.2674	1.32007	8.67801	0	1.144	8.72144
Snx9	ENSMUSG00000002365	Mm.89515	0.272804	-1.87406	0.00149208	9	sorting nexin 9 [Source:MGI Symbol;Acc:MGI:1913866]				10.7436	52.8282	56.8005	59.0908	71.4151	10.6988	16.0605	22.4412	18.4408	7.30524	11.0587	9.81162
Zfp498	ENSMUSG00000070420	Mm.260773	0.388842	-1.36275	0.00151033	15	zinc finger protein 498 [Source:MGI Symbol;Acc:MGI:3647079]				56.7878	127.492	68.9721	80.2576	82.1762	31.0264	33.5176	30.3616	60.7461	29.2209	15.2533	26.1643
Crebl1	ENSMUSG00000015461	Mm.4068	0.282448	-1.82394	0.00153035	9	activating transcription factor 6 beta [Source:MGI Symbol;Acc:MGI:105121]				179.572	419.104	208.269	280.461	415.773	52.424	83.0958	64.6835	73.7631	86.2018	174.269	59.9599
Wee1	ENSMUSG00000031016	Mm.287173	0.14962	-2.74063	0.00155017	17	WEE 1 homolog 1 (S. pombe) [Source:MGI Symbol;Acc:MGI:103075]				26.0917	293.021	144.706	191.384	245.55	10.6988	42.5953	21.1211	37.9663	14.6105	28.9813	32.7054
Nfkbiz	ENSMUSG00000035356	Mm.247272	0.327989	-1.60828	0.00157818	8	nuclear factor of kappa light polypeptide gene enhancer in B cells inhibitor, zeta [Source:MGI Symbol;Acc:MGI:1931595]				21.4873	49.3064	52.7434	30.8683	44.023	11.7686	13.9657	13.2007	14.1018	10.2273	4.95733	22.8938
Cdc42ep2	ENSMUSG00000045664	Mm.195932	0.067238	-3.89458	0.00160105	11	CDC42 effector protein (Rho GTPase binding) 2 [Source:MGI Symbol;Acc:MGI:1929744]				27.6265	30.9926	105.487	62.6186	39.1315	4.27951	4.1897	1.32007	2.1695	1.46105	7.24533	4.36072
Extl3	ENSMUSG00000021978	Mm.103748	0.370289	-1.43328	0.00160268	6	exostoses (multiple)-like 3 [Source:MGI Symbol;Acc:MGI:1860765]				115.11	166.233	128.477	154.342	135.004	31.0264	49.5782	44.8824	50.9833	78.8966	43.8533	63.2304
Dpysl3	ENSMUSG00000024501	Mm.428551	0.414404	-1.27089	0.00161418	10	dihydropyrimidinase-like 3 [Source:MGI Symbol;Acc:MGI:1349762]				78.275	212.017	120.363	148.168	215.223	54.5637	56.561	73.924	87.8649	73.0524	36.608	66.501
Gpr125	ENSMUSG00000029090	Mm.272974	0.36535	-1.45265	0.00161418	15	G protein-coupled receptor 125 [Source:MGI Symbol;Acc:MGI:1917943]				595.504	763.544	359.737	402.17	695.563	208.626	199.709	182.17	196.34	241.073	244.816	167.888
Psmc6	ENSMUSG00000021832	Mm.18472	0.330411	-1.59767	0.00161418	6	proteasome (prosome, macropain) 26S subunit, ATPase, 6 [Source:MGI Symbol;Acc:MGI:1914339]				110.506	590.972	476.043	541.519	604.582	159.412	201.804	167.649	199.594	97.8902	99.1467	149.355
Sema3f	ENSMUSG00000034684	Mm.12903	0.340011	-1.55635	0.00161418	19	sema domain, immunoglobulin domain (Ig), short basic domain, secreted, (semaphorin) 3F [Source:MGI Symbol;Acc:MGI:1096347]				228.686	293.725	189.335	179.918	156.526	54.5637	87.2855	42.2423	70.5088	75.9745	87.7067	80.6733
Col9a3	ENSMUSG00000027570	Mm.141312	2.83219	1.50192	0.00163157	12	collagen, type IX, alpha 3 [Source:MGI Symbol;Acc:MGI:894686]				121.25	57.0545	82.496	76.7298	63.5888	198.997	219.261	237.613	246.239	198.702	188.76	300.89
Lyrm4	ENSMUSG00000046573	Mm.390576	3.28963	1.71793	0.00166759	5	LYR motif containing 4 [Source:MGI Symbol;Acc:MGI:2683538]				13.8132	11.27	13.5239	49.3893	13.696	74.8914	50.2764	66.0036	50.9833	84.7407	94.5707	46.8777
Trim21	ENSMUSG00000030966	Mm.321227	0.296212	-1.7553	0.00167206	17	tripartite motif-containing 21 [Source:MGI Symbol;Acc:MGI:106657]				15.348	38.0363	28.4003	20.2849	26.4138	5.34939	12.5691	21.1211	7.59326	0	2.288	4.36072
Pkn1	ENSMUSG00000057672	Mm.213000	0.371994	-1.42665	0.00167965	18	protein kinase N1 [Source:MGI Symbol;Acc:MGI:108022]				138.132	208.495	78.4388	89.9591	135.982	44.9348	67.7335	63.3634	50.9833	55.5198	34.7013	21.8036
Chordc1	ENSMUSG00000001774	Mm.103534	2.97966	1.57515	0.00168777	19	cysteine and histidine-rich domain (CHORD)-containing, zinc-binding protein 1 [Source:MGI Symbol;Acc:MGI:1914167]				44.5093	29.5838	21.6383	11.4654	27.3921	70.6119	97.7598	46.2025	112.814	68.6692	85.8	79.5831
Pank1	ENSMUSG00000033610	Mm.24742	0.318524	-1.65052	0.00170841	11	pantothenate kinase 1 [Source:MGI Symbol;Acc:MGI:1922985]				59.8574	93.6821	52.7434	75.8479	73.3716	21.3975	26.5348	18.481	34.712	18.9936	28.6	9.81162
LOC545472	ENSMUSG00000025103	Mm.439893	0.398486	-1.3274	0.00173549	17	BTB (POZ) domain containing 1 [Source:MGI Symbol;Acc:MGI:1933765]				46.0441	166.937	139.297	179.918	150.656	60.983	58.6559	63.3634	77.0174	37.9872	32.7947	50.1483
Tm9sf4	ENSMUSG00000068040	Mm.330674	0.309319	-1.69283	0.00173549	12	transmembrane 9 superfamily protein member 4 [Source:MGI Symbol;Acc:MGI:2139220]				342.261	194.408	156.878	193.148	183.918	65.2625	48.1816	40.9222	49.8986	73.0524	98.0027	88.3046
Zfp664	ENSMUSG00000079215	Mm.138617	0.214745	-2.2193	0.00173549	15	zinc finger protein 664 [Source:MGI Symbol;Acc:MGI:2442505]				199.525	1503.14	781.684	925.168	1360.8	167.971	215.77	170.289	292.883	134.416	132.323	320.513
LOC100040220	ENSMUSG00000052825	NA	2.72174	1.44453	0.00174401	18	predicted gene 9892 [Source:MGI Symbol;Acc:MGI:3701610]				411.328	835.391	1209.04	862.549	1223.84	3420.4	2623.45	1650.09	1197.57	2682.48	3181.46	2552.11
Plcg2	ENSMUSG00000034330	Mm.192699	0.243244	-2.03952	0.00174401	18	phospholipase C, gamma 2 [Source:MGI Symbol;Acc:MGI:97616]				24.5569	97.9083	41.9242	80.2576	86.0894	8.55902	29.3279	18.481	11.9323	4.38314	14.872	25.0741
Atp6v0d1	ENSMUSG00000013160	Mm.17708	0.22638	-2.14318	0.00175515	18	ATPase, H+ transporting, lysosomal V0 subunit D1 [Source:MGI Symbol;Acc:MGI:1201778]				191.851	590.972	622.101	394.233	528.276	42.7951	142.45	44.8824	58.5766	40.9093	230.325	177.699
Bat2	ENSMUSG00000024393	Mm.272462	0.331391	-1.59339	0.00175719	9	proline-rich coiled-coil 2A [Source:MGI Symbol;Acc:MGI:1915467]				171.898	141.58	91.9628	107.598	106.633	22.4674	30.7245	50.1627	43.3901	24.8378	46.1413	69.7715
Clip2	ENSMUSG00000063146	Mm.255138	3.06486	1.61582	0.00176491	15	CAP-GLY domain containing linker protein 2 [Source:MGI Symbol;Acc:MGI:1313136]				128.924	109.178	106.839	89.0772	81.198	309.195	284.9	476.546	249.493	409.093	207.827	273.635
Flt3l	ENSMUSG00000074129	Mm.180458	0.241071	-2.05247	0.00176491	17	ribosomal protein L13A [Source:MGI Symbol;Acc:MGI:1351455]				16629.6	12013.8	9991.49	4263.36	8260.67	1801.67	2757.52	1944.47	3003.68	1173.22	644.072	5941.48
Avpi1	ENSMUSG00000018821	Mm.30060	2.57694	1.36566	0.00177812	11	arginine vasopressin-induced 1 [Source:MGI Symbol;Acc:MGI:1916784]				244.034	139.467	248.84	154.342	107.612	513.541	470.643	468.625	285.29	520.133	549.501	418.629
Cacna1a	ENSMUSG00000034656	Mm.334658	3.23736	1.69482	0.0017856	18	calcium channel, voltage-dependent, P/Q type, alpha 1A subunit [Source:MGI Symbol;Acc:MGI:109482]				30.6961	23.9488	28.4003	27.3405	26.4138	124.106	73.3198	89.7648	114.984	94.9681	70.5467	52.3286
Pla2g12a	ENSMUSG00000027999	Mm.151951	0.356199	-1.48924	0.0017856	13	phospholipase A2, group XIIA [Source:MGI Symbol;Acc:MGI:1913600]				87.4838	199.339	273.184	172.863	218.158	59.9131	102.648	51.4828	59.6613	39.4483	41.184	119.92
Pnliprp2	ENSMUSG00000025091	Mm.212333	6.85639	2.77745	0.00181349	11	pancreatic lipase-related protein 2 [Source:MGI Symbol;Acc:MGI:1336202]				3.06961	2.11313	2.70479	0.881952	0	8.55902	4.88799	7.92043	15.1865	16.0715	14.1093	17.4429
Zfp213	ENSMUSG00000071256	Mm.268582	0.266676	-1.90684	0.00183577	9	zinc finger protein 213 [Source:MGI Symbol;Acc:MGI:3053094]				33.7657	176.799	137.944	127.883	116.416	16.0482	50.2764	26.4014	68.3393	2.92209	13.728	43.6072
Fnbp1l	ENSMUSG00000039735	Mm.209491	0.258717	-1.95055	0.00186991	13	formin binding protein 1-like [Source:MGI Symbol;Acc:MGI:1925642]				118.18	654.366	695.13	687.923	792.414	105.918	207.39	105.606	299.391	40.9093	101.435	207.134
Ube1c	ENSMUSG00000030061	Mm.277626	0.231133	-2.1132	0.00189421	16	ubiquitin-like modifier activating enzyme 3 [Source:MGI Symbol;Acc:MGI:1341217]				47.5789	505.742	596.406	591.79	574.255	93.0793	147.338	85.8046	155.119	62.825	66.7333	138.453
LOC666244	ENSMUSG00000072955	Mm.381904	0.132588	-2.91498	0.0018978	20	thymosin beta 15b like [Source:MGI Symbol;Acc:MGI:3026988]				124.319	52.8282	62.2101	38.8059	38.1533	12.8385	6.98284	3.96021	18.4408	2.92209	2.66933	10.9018
Cx3cl1	ENSMUSG00000031778	Mm.103711	0.314584	-1.66848	0.00194052	18	chemokine (C-X3-C motif) ligand 1 [Source:MGI Symbol;Acc:MGI:1097153]				38.3701	81.0033	33.8098	31.7503	35.2184	11.7686	10.4743	13.2007	15.1865	14.6105	9.91467	21.8036
Rusc2	ENSMUSG00000035969	Mm.235730	0.229215	-2.12522	0.00200383	14	RUN and SH3 domain containing 2 [Source:MGI Symbol;Acc:MGI:2140371]				21.4873	25.3576	35.1622	15.8751	14.6743	2.13975	2.79314	6.60036	5.42376	2.92209	5.33867	10.9018
Ars2	ENSMUSG00000037364	Mm.387734	0.339039	-1.56047	0.00202215	15	serrate RNA effector molecule homolog (Arabidopsis) [Source:MGI Symbol;Acc:MGI:1933527]				89.0186	169.755	82.496	98.7786	102.72	22.4674	31.4228	29.0416	30.373	49.6756	57.5813	37.0661
Irs2	ENSMUSG00000038894	Mm.407207	0.234753	-2.09079	0.00202215	18	insulin receptor substrate 2 [Source:MGI Symbol;Acc:MGI:109334]				7.67402	79.5945	54.0958	44.9796	62.6105	8.55902	16.0605	14.5208	19.5255	8.76628	4.576	9.81162
Rbm6	ENSMUSG00000032582	Mm.139926	0.193933	-2.36637	0.00202215	19	RNA binding motif protein 6 [Source:MGI Symbol;Acc:MGI:1338037]				39.9049	246.532	96.02	158.751	214.245	23.5373	47.4833	33.0018	58.5766	14.6105	13.728	14.1723
Eif2c2	ENSMUSG00000036698	Mm.23095	0.418119	-1.25801	0.00206819	7	eukaryotic translation initiation factor 2C, 2 [Source:MGI Symbol;Acc:MGI:2446632]				277.8	548.005	215.031	518.588	573.277	160.482	226.942	201.971	213.696	127.111	113.256	204.954
Zbtb8os	ENSMUSG00000057572	Mm.36575	0.262091	-1.93186	0.00208791	14	zinc finger and BTB domain containing 8 opposite strand [Source:MGI Symbol;Acc:MGI:1914356]				18.4176	25.3576	17.5811	16.7571	24.4572	6.41926	4.88799	10.5606	3.25425	2.92209	3.05067	6.54108
Specc1l	ENSMUSG00000033444	Mm.27716	0.39543	-1.3385	0.00214053	2	sperm antigen with calponin homology and coiled-coil domains 1-like [Source:MGI Symbol;Acc:MGI:1921642]				147.341	619.147	507.148	484.192	547.842	186.159	157.812	147.848	223.459	159.254	184.947	216.946
Scube3	ENSMUSG00000038677	Mm.258491	0.168445	-2.56965	0.00214328	9	signal peptide, CUB domain, EGF-like 3 [Source:MGI Symbol;Acc:MGI:3045253]				15.348	77.4814	36.5146	41.4518	62.6105	6.41926	8.37941	5.28029	6.50851	5.84419	17.16	5.4509
Leng1	ENSMUSG00000078813	Mm.389782	2.46099	1.29924	0.0021521	17	leukocyte receptor cluster (LRC) member 1 [Source:MGI Symbol;Acc:MGI:1917007]				171.898	134.536	204.211	163.161	158.483	346.64	443.41	419.783	289.629	356.496	693.264	318.332
Apobec2	ENSMUSG00000040694	Mm.281793	0.346574	-1.52876	0.00216629	9	apolipoprotein B mRNA editing enzyme, catalytic polypeptide 2 [Source:MGI Symbol;Acc:MGI:1343178]				65.9966	84.5252	63.5625	60.8547	118.373	3.20963	46.785	9.2405	36.8815	30.682	17.16	46.8777
Rpl4	ENSMUSG00000032399	Mm.280083	0.241934	-2.04732	0.0021815	19	ribosomal protein L4 [Source:MGI Symbol;Acc:MGI:1915141]				613.922	4126.94	2435.66	2136.09	2816.49	536.009	835.846	531.989	879.733	319.969	337.48	667.19
Nell2	ENSMUSG00000022454	Mm.3959	0.220945	-2.17824	0.00229038	7	NEL-like 2 (chicken) [Source:MGI Symbol;Acc:MGI:1858510]				13.8132	105.656	45.9814	58.2088	80.2197	18.1879	16.0605	18.481	16.2713	10.2273	4.95733	9.81162
Phldb1	ENSMUSG00000048537	Mm.28639	0.382516	-1.38641	0.002294	19	pleckstrin homology-like domain, family B, member 1 [Source:MGI Symbol;Acc:MGI:2143230]				121.25	267.663	128.477	112.89	166.309	70.6119	45.3885	68.6437	113.899	48.2146	36.2267	43.6072
Uchl4	ENSMUSG00000035337	Mm.390180	0.152817	-2.71013	0.00229769	19	ubiquitin carboxyl-terminal esterase L4 [Source:MGI Symbol;Acc:MGI:1890440]				3.06961	122.562	127.125	119.064	174.135	5.34939	27.9314	9.2405	39.0511	4.38314	6.864	23.984
Rere	ENSMUSG00000039852	Mm.291274	0.181579	-2.46133	0.00232245	14	arginine glutamic acid dipeptide (RE) repeats [Source:MGI Symbol;Acc:MGI:2683486]				102.832	509.969	200.154	290.162	266.095	20.3277	46.785	43.5624	58.5766	42.3704	73.216	63.2304
Slc25a30	ENSMUSG00000022003	Mm.46067	0.161237	-2.63274	0.00232261	6	solute carrier family 25, member 30 [Source:MGI Symbol;Acc:MGI:1914804]				21.4873	158.485	62.2101	104.952	160.439	16.0482	21.6468	17.1609	24.9493	7.30524	12.2027	15.2625
Osbpl5	ENSMUSG00000037606	Mm.21199	0.119786	-3.06147	0.00232351	17	oxysterol binding protein-like 5 [Source:MGI Symbol;Acc:MGI:1930265]				18.4176	100.021	144.706	72.3201	51.8493	6.41926	16.0605	9.2405	7.59326	4.38314	3.81333	17.4429
Atp6v0a1	ENSMUSG00000019302	Mm.340818	0.328284	-1.60698	0.00233146	3	ATPase, H+ transporting, lysosomal V0 subunit A1 [Source:MGI Symbol;Acc:MGI:103286]				316.17	389.52	325.927	289.28	239.681	81.3107	76.113	92.405	93.2886	115.423	184.565	74.1322
B3gntl1	ENSMUSG00000046605	Mm.386847	0.269182	-1.89334	0.00235657	3	UDP-GlcNAc:betaGal beta-1,3-N-acetylglucosaminyltransferase-like 1 [Source:MGI Symbol;Acc:MGI:2441705]				49.1137	149.328	175.811	90.8411	136.96	18.1879	46.785	10.5606	61.8308	10.2273	24.7867	54.509
Ltbp4	ENSMUSG00000040488	Mm.272251	0.154237	-2.69678	0.00236166	17	latent transforming growth factor beta binding protein 4 [Source:MGI Symbol;Acc:MGI:1321395]				12.2784	75.3683	43.2766	22.9308	44.023	5.34939	7.68112	2.64014	6.50851	7.30524	3.432	9.81162
Tspan9	ENSMUSG00000030352	Mm.21814	0.182622	-2.45306	0.00239987	16	tetraspanin 9 [Source:MGI Symbol;Acc:MGI:1924558]				67.5314	371.911	470.633	260.176	373.706	35.3059	50.9747	50.1627	53.1528	61.364	105.629	38.1563
Pawr	ENSMUSG00000035873	Mm.391419	0.336294	-1.5722	0.00243965	2	PRKC, apoptosis, WT1, regulator [Source:MGI Symbol;Acc:MGI:2149961]				41.4397	173.277	137.944	171.981	183.918	50.2842	55.1644	40.9222	64.0003	42.3704	57.9627	22.8938
Rnf111	ENSMUSG00000032217	Mm.29783	0.387119	-1.36915	0.00245325	19	ring finger 111 [Source:MGI Symbol;Acc:MGI:1934919]				53.7181	172.572	163.64	201.085	229.898	52.424	71.9232	84.4846	83.5259	51.1367	46.904	54.509
Arid1a	ENSMUSG00000007880	Mm.22478	0.390883	-1.35519	0.002493	14	AT rich interactive domain 1A (SWI-like) [Source:MGI Symbol;Acc:MGI:1935147]				227.151	237.375	128.477	234.599	195.658	70.6119	64.9404	71.2838	93.2886	99.3512	66.7333	93.7555
Rab5a	ENSMUSG00000017831	Mm.329123	0.179318	-2.47941	0.002493	9	RAB5A, member RAS oncogene family [Source:MGI Symbol;Acc:MGI:105926]				6.13922	122.562	87.9056	93.4869	133.047	8.55902	18.1554	7.92043	39.0511	5.84419	9.91467	21.8036
Mbnl1	ENSMUSG00000027763	Mm.255723	0.271987	-1.87839	0.00249625	13	muscleblind-like 1 (Drosophila) [Source:MGI Symbol;Acc:MGI:1928482]				50.6485	114.109	210.973	121.709	170.222	18.1879	43.9919	36.962	48.8138	29.2209	31.2693	45.7875
Nudcd2	ENSMUSG00000020328	Mm.276504	0.177045	-2.49781	0.00249625	3	NudC domain containing 2 [Source:MGI Symbol;Acc:MGI:1277103]				29.1613	164.12	109.544	66.1464	149.678	6.41926	26.5348	7.92043	18.4408	11.6884	18.304	39.2465
Mmp24	ENSMUSG00000027612	Mm.330707	2.63157	1.39592	0.00250136	12	matrix metallopeptidase 24 [Source:MGI Symbol;Acc:MGI:1341867]				133.528	78.8902	160.935	105.834	78.2631	283.517	335.176	246.853	261.425	317.047	277.229	332.505
Hmgcl	ENSMUSG00000028672	Mm.482102	0.312761	-1.67687	0.00250959	14	3-hydroxy-3-methylglutaryl-Coenzyme A lyase [Source:MGI Symbol;Acc:MGI:96158]				159.62	146.51	135.239	86.4313	78.2631	40.6553	26.5348	33.0018	33.6273	36.5262	57.9627	37.0661
Vav2	ENSMUSG00000009621	Mm.179011	0.360907	-1.4703	0.00251011	12	vav 2 oncogene [Source:MGI Symbol;Acc:MGI:102718]				201.059	292.316	225.85	211.669	219.137	62.0529	115.915	69.9638	90.0344	52.5977	86.944	103.567
Gcnt2	ENSMUSG00000021360	Mm.314757	0.205981	-2.27941	0.0025356	5	glucosaminyl (N-acetyl) transferase 2, I-branching enzyme [Source:MGI Symbol;Acc:MGI:1100870]				6.13922	38.7407	31.1051	47.6254	25.4355	2.13975	4.88799	3.96021	10.8475	7.30524	8.38933	5.4509
Pip5k1c	ENSMUSG00000034902	Mm.29836	0.370849	-1.4311	0.00257442	2	phosphatidylinositol-4-phosphate 5-kinase, type 1 gamma [Source:MGI Symbol;Acc:MGI:1298224]				55.2529	154.258	94.6676	86.4313	90.0026	23.5373	28.6296	43.5624	33.6273	29.2209	40.8027	50.1483
Irx2	ENSMUSG00000001504	Mm.28888	3.03082	1.59971	0.00259683	5	Iroquois related homeobox 2 (Drosophila) [Source:MGI Symbol;Acc:MGI:1197526]				47.5789	13.3832	9.46676	11.4654	7.82631	58.8432	61.449	79.2043	46.6443	45.2925	35.8453	53.4188
Unc45b	ENSMUSG00000018845	Mm.295205	0.356804	-1.4868	0.00260817	3	unc-45 homolog B (C. elegans) [Source:MGI Symbol;Acc:MGI:2443377]				250.173	214.835	210.973	169.335	316.966	38.5156	171.08	33.0018	119.323	73.0524	51.8613	93.7555
Tmem132e	ENSMUSG00000020701	Mm.341593	0.234989	-2.08934	0.00262549	3	transmembrane protein 132E [Source:MGI Symbol;Acc:MGI:2685490]				41.4397	49.3064	33.8098	44.0976	37.175	3.20963	4.88799	5.28029	5.42376	10.2273	26.6933	11.992
Celsr1	ENSMUSG00000016028	Mm.22680	0.4124	-1.27788	0.00268094	7	cadherin, EGF LAG seven-pass G-type receptor 1 (flamingo homolog, Drosophila) [Source:MGI Symbol;Acc:MGI:1100883]				176.502	441.644	358.384	347.489	362.945	160.482	189.235	44.8824	130.17	243.995	98.384	106.838
Acadsb	ENSMUSG00000030861	Mm.334274	0.353677	-1.4995	0.00268443	17	acyl-Coenzyme A dehydrogenase, short/branched chain [Source:MGI Symbol;Acc:MGI:1914135]				76.7402	133.832	224.497	146.404	176.092	39.5855	78.2078	58.0831	65.0851	26.2989	44.616	63.2304
Ndst2	ENSMUSG00000039308	Mm.4084	0.372797	-1.42354	0.00271061	6	N-deacetylase/N-sulfotransferase (heparan glucosaminyl) 2 [Source:MGI Symbol;Acc:MGI:97040]				110.506	181.025	87.9056	84.6674	110.547	34.2361	41.897	48.8426	62.9156	39.4483	44.2347	28.3447
Pdpk1	ENSMUSG00000024122	Mm.10504	0.347243	-1.52598	0.00271197	9	3-phosphoinositide dependent protein kinase 1 [Source:MGI Symbol;Acc:MGI:1338068]				62.927	260.619	261.012	239.009	327.727	65.2625	82.3975	69.9638	124.746	62.825	62.92	91.5751
Pros1	ENSMUSG00000022912	Mm.127156	0.266719	-1.90661	0.00273466	8	protein S (alpha) [Source:MGI Symbol;Acc:MGI:1095733]				15.348	87.3427	58.1529	76.7298	98.8072	13.9084	23.0434	14.5208	28.2035	8.76628	17.5413	19.6232
Bcat1	ENSMUSG00000030268	Mm.4606	0.348871	-1.51924	0.00278284	16	branched chain aminotransferase 1, cytosolic [Source:MGI Symbol;Acc:MGI:104861]				515.694	2053.26	1376.74	1580.46	1550.59	313.474	757.638	409.222	727.868	157.793	329.472	760.945
Slc5a10	ENSMUSG00000042371	Mm.441070	0.232741	-2.1032	0.00278284	3	solute carrier family 5 (sodium/glucose cotransporter), member 10 [Source:MGI Symbol;Acc:MGI:1926089]				23.0221	27.4707	25.6955	21.1669	16.6309	1.06988	4.1897	3.96021	5.42376	1.46105	6.864	14.1723
Itgb4	ENSMUSG00000020758	Mm.213873	0.161728	-2.62836	0.00280331	3	integrin beta 4 [Source:MGI Symbol;Acc:MGI:96613]				16.8828	9.86127	14.8763	14.1112	2.93487	2.13975	1.39657	1.32007	0	2.92209	1.144	4.36072
Ctnnbip1	ENSMUSG00000028988	Mm.299735	0.324605	-1.62324	0.00286546	14	catenin beta interacting protein 1 [Source:MGI Symbol;Acc:MGI:1915756]				72.1358	68.3245	44.629	41.4518	45.0013	16.0482	12.5691	15.8409	21.695	18.9936	17.5413	20.7134
Lphn1	ENSMUSG00000013033	Mm.260733	0.364014	-1.45794	0.00288883	18	latrophilin 1 [Source:MGI Symbol;Acc:MGI:1929461]				52.1833	95.0908	31.1051	53.7991	62.6105	16.0482	16.0605	38.2821	24.9493	13.1494	22.1173	19.6232
Tgfbr3	ENSMUSG00000029287	Mm.200775	0.274623	-1.86448	0.00294769	15	transforming growth factor, beta receptor III [Source:MGI Symbol;Acc:MGI:104637]				26.0917	37.332	56.8005	63.5006	69.4585	13.9084	9.07769	13.2007	13.017	4.38314	26.312	17.4429
Zfp273	ENSMUSG00000030446	Mm.358842	0.0781374	-3.67784	0.00302283	5	zinc finger protein 273 [Source:MGI Symbol;Acc:MGI:3036278]				0	6.33939	5.40958	6.17367	11.7395	1.06988	0	0	1.08475	0	0	1.09018
Shoc2	ENSMUSG00000024976	Mm.228669	0.409347	-1.28861	0.00303765	11	soc-2 (suppressor of clear) homolog (C. elegans) [Source:MGI Symbol;Acc:MGI:1927197]				181.107	419.104	430.061	517.706	576.212	142.294	195.52	201.971	244.069	89.1239	128.509	215.856
Actc1	ENSMUSG00000068614	Mm.686	0.252422	-1.98609	0.00305935	12	actin, alpha, cardiac muscle 1 [Source:MGI Symbol;Acc:MGI:87905]				3852.36	4083.98	4778.01	4237.78	9209.61	173.32	2661.16	55.443	2525.3	1526.79	504.504	1798.8
Nkx6-2	ENSMUSG00000041309	Mm.28308	0.158836	-2.65439	0.00307828	17	NK6 homeobox 2 [Source:MGI Symbol;Acc:MGI:1352738]				19.9525	59.872	110.896	44.0976	91.9591	11.7686	14.664	3.96021	8.67801	11.6884	9.91467	11.992
Mcam	ENSMUSG00000032135	Mm.275003	0.319485	-1.64618	0.00309872	19	melanoma cell adhesion molecule [Source:MGI Symbol;Acc:MGI:1933966]				65.9966	154.963	100.077	99.6606	207.397	39.5855	53.7679	17.1609	35.7968	51.1367	36.608	46.8777
Igfbp5	ENSMUSG00000026185	Mm.405761	0.228802	-2.12783	0.00313032	1	insulin-like growth factor binding protein 5 [Source:MGI Symbol;Acc:MGI:96440]				428.21	1255.9	266.422	651.763	1067.31	144.433	185.744	130.687	189.832	222.079	92.2827	210.405
Hnrpa3	ENSMUSG00000059005	Mm.316306	0.197124	-2.34283	0.00313071	12	heterogeneous nuclear ribonucleoprotein A3 [Source:MGI Symbol;Acc:MGI:1917171]				19.9525	90.1602	47.3338	79.3757	125.221	18.1879	7.68112	10.5606	23.8645	7.30524	14.872	17.4429
Jph2	ENSMUSG00000017817	Mm.34459	0.310148	-1.68897	0.00316712	12	junctophilin 2 [Source:MGI Symbol;Acc:MGI:1891496]				402.119	216.244	232.612	216.96	220.115	43.865	86.5872	22.4412	92.2039	94.9681	125.459	93.7555
Pcbp1	ENSMUSG00000051695	Mm.274146	0.426709	-1.22868	0.00318849	16	poly(rC) binding protein 1 [Source:MGI Symbol;Acc:MGI:1345635]				3238.44	6218.24	6490.14	5757.38	6191.59	1413.31	2878.33	3066.53	3925.72	967.213	1271.75	3141.9
Frap1	ENSMUSG00000028991	Mm.21158	0.29924	-1.74062	0.00322308	14	mechanistic target of rapamycin (serine/threonine kinase) [Source:MGI Symbol;Acc:MGI:1928394]				72.1358	270.481	106.839	141.994	200.549	53.4939	53.7679	64.6835	55.3223	36.5262	39.6587	28.3447
Ckap2	ENSMUSG00000037725	Mm.22448	0.248245	-2.01017	0.00331114	18	cytoskeleton associated protein 2 [Source:MGI Symbol;Acc:MGI:1931797]				30.6961	263.437	277.241	279.579	365.88	46.0047	81.0009	62.0434	118.238	20.4547	22.1173	73.042
Gnai3	ENSMUSG00000000001	Mm.271703	0.384947	-1.37727	0.00332104	13	guanine nucleotide binding protein (G protein), alpha inhibiting 3 [Source:MGI Symbol;Acc:MGI:95773]				305.426	879.062	448.995	581.206	797.305	189.368	374.978	278.535	312.408	108.118	148.339	211.495
Chd9	ENSMUSG00000056608	Mm.100615	0.342987	-1.54377	0.00340848	18	chromodomain helicase DNA binding protein 9 [Source:MGI Symbol;Acc:MGI:1924001]				23.0221	85.9339	71.6769	89.9591	120.33	23.5373	33.5176	22.4412	43.3901	26.2989	15.6347	22.8938
Dnase1l2	ENSMUSG00000024136	Mm.29017	0.258687	-1.95072	0.00340848	9	deoxyribonuclease 1-like 2 [Source:MGI Symbol;Acc:MGI:1913955]				3.06961	24.6532	14.8763	18.521	15.6526	2.13975	6.98284	2.64014	5.42376	1.46105	1.52533	7.63126
Dhps	ENSMUSG00000060038	Mm.193086	2.79554	1.48313	0.00341821	18	deoxyhypusine synthase [Source:MGI Symbol;Acc:MGI:2683592]				151.946	123.266	108.192	113.772	126.199	426.881	372.884	315.497	212.611	463.152	279.136	369.571
Bnip3	ENSMUSG00000078566	Mm.378890	0.255704	-1.96745	0.00343617	17	BCL2/adenovirus E1B interacting protein 3 [Source:MGI Symbol;Acc:MGI:109326]				3.06961	50.7151	31.1051	32.6322	37.175	7.48914	11.1725	7.92043	7.59326	7.30524	1.90667	11.992
Rassf8	ENSMUSG00000030259	Mm.158669	0.236217	-2.08182	0.00350094	16	Ras association (RalGDS/AF-6) domain family (N-terminal) member 8 [Source:MGI Symbol;Acc:MGI:1918573]				190.316	125.379	384.08	201.967	172.179	35.3059	45.3885	43.5624	71.5936	23.3768	38.896	97.026
Zc3h11a	ENSMUSG00000026464	Mm.245357	0.282304	-1.82468	0.00350094	1	zinc finger CCCH type containing 11A [Source:MGI Symbol;Acc:MGI:1917829]				10.7436	17.6094	16.2287	36.16	29.3487	6.41926	6.98284	6.60036	5.42376	8.76628	4.95733	4.36072
Fbxl7	ENSMUSG00000043556	Mm.253378	0.00829546	-6.91346	0.00352195	7	F-box and leucine-rich repeat protein 7 [Source:MGI Symbol;Acc:MGI:3052506]				1.5348	14.0875	1.35239	7.05562	8.8046	0	0	0	0	0	0.381333	0
Rnf135	ENSMUSG00000020707	Mm.22985	0.280171	-1.83562	0.00356102	3	ring finger protein 135 [Source:MGI Symbol;Acc:MGI:1919206]				16.8828	35.2188	51.391	31.7503	21.5223	3.20963	9.77598	9.2405	13.017	2.92209	9.152	14.1723
Cct5	ENSMUSG00000022234	Mm.282158	0.382914	-1.38491	0.00359395	7	chaperonin containing Tcp1, subunit 5 (epsilon) [Source:MGI Symbol;Acc:MGI:107185]				3028.17	5701.22	3547.33	3478.42	4776.98	1406.89	2147.22	1603.89	1607.6	984.746	2042.04	1214.46
Mrpl9	ENSMUSG00000028140	Mm.218515	0.23254	-2.10445	0.00359694	13	mitochondrial ribosomal protein L9 [Source:MGI Symbol;Acc:MGI:2137211]				47.5789	273.298	135.239	123.473	190.766	35.3059	43.2936	29.0416	29.2883	42.3704	36.608	34.8857
Arrdc4	ENSMUSG00000042659	Mm.251199	2.97907	1.57486	0.00362747	17	arrestin domain containing 4 [Source:MGI Symbol;Acc:MGI:1913662]				27.6265	23.2444	44.629	39.6878	24.4572	112.337	83.7941	99.0053	74.8479	131.494	79.3173	85.034
Zfp36l1	ENSMUSG00000021127	Mm.235132	2.82731	1.49943	0.00365435	4	zinc finger protein 36, C3H type-like 1 [Source:MGI Symbol;Acc:MGI:107946]				158.085	78.1858	37.867	79.3757	60.6539	261.05	263.253	269.295	248.408	257.144	133.085	207.134
Heatr5a	ENSMUSG00000035181	Mm.131941	0.368637	-1.43973	0.00367808	4	HEAT repeat containing 5A [Source:MGI Symbol;Acc:MGI:2444133]				61.3922	185.955	108.192	140.23	203.484	33.1662	52.3713	54.1229	79.1869	35.0651	56.8187	50.1483
Freq	ENSMUSG00000062661	Mm.249318	0.383274	-1.38355	0.00370378	12	neuronal calcium sensor 1 [Source:MGI Symbol;Acc:MGI:109166]				76.7402	107.77	54.0958	93.4869	59.6756	29.9566	27.9314	33.0018	31.4578	35.0651	25.5493	27.2545
Snx21	ENSMUSG00000050373	Mm.295647	2.76732	1.46849	0.00375054	12	sorting nexin family member 21 [Source:MGI Symbol;Acc:MGI:1917729]				70.601	51.4195	52.7434	37.042	35.2184	150.853	149.433	135.967	90.0344	166.559	123.552	140.633
Ids	ENSMUSG00000035847	Mm.233083	0.36638	-1.44859	0.00394385	20	iduronate 2-sulfatase [Source:MGI Symbol;Acc:MGI:96417]				15.348	72.5508	62.2101	68.7923	55.7625	12.8385	24.4399	26.4014	18.4408	20.4547	18.6853	19.6232
Slc22a5	ENSMUSG00000018900	Mm.42253	0.1162	-3.10531	0.00408801	3	solute carrier family 22 (organic cation transporter), member 5 [Source:MGI Symbol;Acc:MGI:1329012]				1.5348	31.6969	24.3431	16.7571	11.7395	2.13975	5.58627	2.64014	1.08475	1.46105	0	1.09018
Cacnb3	ENSMUSG00000003352	Mm.3544	0.155601	-2.68407	0.00410092	7	calcium channel, voltage-dependent, beta 3 subunit [Source:MGI Symbol;Acc:MGI:103307]				46.0441	223.287	75.7341	104.952	91.9591	7.48914	21.6468	14.5208	26.034	10.2273	15.2533	22.8938
Stoml1	ENSMUSG00000032333	Mm.216502	0.36023	-1.47301	0.0041372	19	stomatin-like 1 [Source:MGI Symbol;Acc:MGI:1916356]				90.5534	123.266	114.953	86.4313	62.6105	22.4674	32.8193	13.2007	36.8815	43.8314	35.0827	56.6893
Dqx1	ENSMUSG00000009145	Mm.140332	2.48765	1.31479	0.00415309	16	DEAQ RNA-dependent ATPase [Source:MGI Symbol;Acc:MGI:2136388]				131.993	69.0289	140.649	107.598	82.1762	299.566	221.356	298.336	262.51	289.287	311.931	167.888
Fastk	ENSMUSG00000028959	Mm.28123	0.284327	-1.81437	0.00423338	15	Fas-activated serine/threonine kinase [Source:MGI Symbol;Acc:MGI:1913837]				12.2784	92.2733	64.9149	66.1464	53.8059	19.2578	18.1554	15.8409	11.9323	16.0715	18.6853	15.2625
Mrpl12	ENSMUSG00000039640	Mm.133851	0.34116	-1.55148	0.00423338	3	mitochondrial ribosomal protein L12 [Source:MGI Symbol;Acc:MGI:1926273]				2093.47	1636.27	1160.35	799.049	966.549	378.737	609.602	343.219	551.054	280.521	249.392	766.396
Rbm3	ENSMUSG00000031167	Mm.128512	0.163908	-2.60904	0.00423633	20	RNA binding motif protein 3 [Source:MGI Symbol;Acc:MGI:1099460]				41.4397	633.234	308.346	291.044	389.359	46.0047	78.9061	60.7233	64.0003	42.3704	29.744	59.9599
Mnt	ENSMUSG00000000282	Mm.3759	0.399612	-1.32333	0.00424332	3	max binding protein [Source:MGI Symbol;Acc:MGI:109150]				254.777	314.856	265.069	305.155	194.679	97.3588	87.2855	121.447	113.899	87.6628	97.24	141.723
Notch2	ENSMUSG00000027878	Mm.485843	2.33461	1.22318	0.00424332	13	Notch gene homolog 2 (Drosophila) [Source:MGI Symbol;Acc:MGI:97364]				87.4838	21.8357	58.1529	40.5698	23.4789	89.8697	85.1906	130.687	87.8649	118.345	158.635	86.1242
Rcn2	ENSMUSG00000032320	Mm.1782	2.72997	1.44888	0.00428285	19	reticulocalbin 2 [Source:MGI Symbol;Acc:MGI:1349765]				59.8574	103.543	154.173	112.89	141.852	391.575	317.719	277.215	348.205	330.197	298.965	223.487
Eif3i	ENSMUSG00000028798	Mm.250874	0.368238	-1.44129	0.00442765	14	eukaryotic translation initiation factor 3, subunit I [Source:MGI Symbol;Acc:MGI:1860763]				1232.45	1344.65	984.543	609.429	1032.09	313.474	390.341	331.338	347.12	295.132	506.792	498.212
Mrc2	ENSMUSG00000020695	Mm.235616	0.341532	-1.54991	0.00449211	3	mannose receptor, C type 2 [Source:MGI Symbol;Acc:MGI:107818]				497.277	466.297	339.451	421.573	338.488	123.036	146.64	105.606	142.102	52.5977	232.232	184.24
Bat3	ENSMUSG00000024392	Mm.203962	0.384287	-1.37975	0.00451458	9	BCL2-associated athanogene 6 [Source:MGI Symbol;Acc:MGI:1919439]				337.657	712.125	352.975	276.051	406.968	151.923	211.58	179.53	146.441	159.254	173.125	100.297
Rsl1d1	ENSMUSG00000005846	Mm.28291	2.5736	1.36379	0.00454362	8	ribosomal L1 domain containing 1 [Source:MGI Symbol;Acc:MGI:1913659]				2928.41	1538.36	1305.06	1703.05	1948.75	6722.04	4258.83	5800.39	5953.12	4298.4	4011.24	2909.69
Dstn	ENSMUSG00000015932	Mm.28919	0.255459	-1.96883	0.00463707	12	destrin [Source:MGI Symbol;Acc:MGI:1929270]				193.385	498.699	818.198	432.157	707.303	72.7517	164.097	55.443	174.645	97.8902	150.627	232.208
Chaf1b	ENSMUSG00000022945	Mm.274222	0.394729	-1.34106	0.00464753	8	chromatin assembly factor 1, subunit B (p60) [Source:MGI Symbol;Acc:MGI:1314881]				201.059	300.064	239.374	164.043	316.966	75.9613	200.408	34.3219	97.6276	70.1303	53.768	142.814
Ccni	ENSMUSG00000063015	Mm.250419	0.305043	-1.71292	0.00472803	15	cyclin I [Source:MGI Symbol;Acc:MGI:1341077]				101.297	301.473	110.896	149.932	258.268	34.2361	52.3713	48.8426	59.6613	54.0588	59.488	85.034
Slc35b2	ENSMUSG00000037089	Mm.289716	0.387998	-1.36588	0.0047656	9	solute carrier family 35, member B2 [Source:MGI Symbol;Acc:MGI:1921086]				540.251	815.668	450.347	408.344	454.904	165.831	224.847	120.126	235.391	201.625	263.501	238.749
Pqlc2	ENSMUSG00000028744	Mm.45131	0.170662	-2.55079	0.00478153	14	PQ loop repeat containing 2 [Source:MGI Symbol;Acc:MGI:2384837]				16.8828	62.6895	81.1436	60.8547	28.3704	6.41926	10.4743	6.60036	14.1018	0	14.4907	7.63126
Cd97	ENSMUSG00000002885	Mm.334648	2.85388	1.51292	0.00482723	18	CD97 antigen [Source:MGI Symbol;Acc:MGI:1347095]				26.0917	16.905	37.867	31.7503	22.5006	81.3107	100.553	77.8842	59.6613	99.3512	63.3013	57.7795
Hsd3b7	ENSMUSG00000042289	Mm.486340	0.359542	-1.47577	0.00482723	17	hydroxy-delta-5-steroid dehydrogenase, 3 beta- and steroid delta-isomerase 7 [Source:MGI Symbol;Acc:MGI:2141879]				102.832	186.66	177.164	119.064	166.309	49.2144	53.0696	50.1627	46.6443	59.9029	77.0293	42.517
Topbp1	ENSMUSG00000032555	Mm.259893	2.78067	1.47543	0.00482723	19	topoisomerase (DNA) II binding protein 1 [Source:MGI Symbol;Acc:MGI:1920018]				480.394	447.279	152.821	475.372	240.659	1322.37	918.942	1123.38	917.7	1009.58	865.627	836.168
Sh3px3	ENSMUSG00000032733	Mm.191459	0.362889	-1.4624	0.00484259	19	sorting nexin 33 [Source:MGI Symbol;Acc:MGI:2443239]				65.9966	76.0727	39.2194	61.7367	42.0664	16.0482	24.4399	15.8409	31.4578	8.76628	14.4907	33.7956
Tmem41a	ENSMUSG00000022856	Mm.46480	0.401844	-1.31529	0.00484441	8	transmembrane protein 41a [Source:MGI Symbol;Acc:MGI:1913914]				306.961	610.694	561.243	501.831	570.342	186.159	238.115	219.132	207.188	163.637	211.64	209.314
Tmem118	ENSMUSG00000032850	Mm.320042	0.377231	-1.40648	0.00485049	15	ring finger protein, transmembrane 2 [Source:MGI Symbol;Acc:MGI:2442859]				23.0221	54.9414	41.9242	39.6878	55.7625	12.8385	26.5348	10.5606	20.6103	13.1494	4.95733	25.0741
Usp12	ENSMUSG00000029640	Mm.167971	0.386144	-1.37279	0.0048654	15	ubiquitin specific peptidase 12 [Source:MGI Symbol;Acc:MGI:1270128]				26.0917	88.7514	66.2673	64.3825	68.4802	29.9566	22.3451	34.3219	27.1188	18.9936	21.736	15.2625
Nsbp1	ENSMUSG00000031245	Mm.298443	0.239005	-2.06489	0.00500331	20	high-mobility group nucleosome binding domain 5 [Source:MGI Symbol;Acc:MGI:1355295]				3.06961	33.1057	31.1051	32.6322	41.0881	2.13975	7.68112	10.5606	11.9323	1.46105	6.864	6.54108
Rbm45	ENSMUSG00000042369	Mm.33310	2.65957	1.41119	0.00504698	12	RNA binding motif protein 45 [Source:MGI Symbol;Acc:MGI:2387367]				389.84	252.871	363.794	320.149	259.246	977.868	949.666	972.893	719.19	1032.96	512.131	740.232
Plekhb1	ENSMUSG00000030701	Mm.26633	0.0610512	-4.03384	0.00509005	17	pleckstrin homology domain containing, family B (evectins) member 1 [Source:MGI Symbol;Acc:MGI:1351469]				0	14.0875	14.8763	6.17367	11.7395	0	1.39657	0	1.08475	0	1.52533	0
Dnm1	ENSMUSG00000026825	Mm.44736	0.1936	-2.36885	0.00509284	12	dynamin 1 [Source:MGI Symbol;Acc:MGI:107384]				27.6265	67.6201	10.8192	26.4586	45.9796	8.55902	7.68112	6.60036	13.017	1.46105	3.432	7.63126
Derl1	ENSMUSG00000022365	Mm.289387	0.450574	-1.15016	0.0052202	7	Der1-like domain family, member 1 [Source:MGI Symbol;Acc:MGI:1915069]				638.479	1116.44	880.408	655.29	766	315.614	328.892	285.135	393.765	390.1	204.395	641.026
Tnk2	ENSMUSG00000022791	Mm.251115	0.311686	-1.68183	0.0052202	8	tyrosine kinase, non-receptor, 2 [Source:MGI Symbol;Acc:MGI:1858308]				30.6961	33.8101	20.2859	20.2849	14.6743	2.13975	5.58627	10.5606	4.33901	2.92209	3.81333	22.8938
Peli2	ENSMUSG00000021846	Mm.296457	0.420788	-1.24883	0.00525244	6	pellino 2 [Source:MGI Symbol;Acc:MGI:1891445]				95.1579	194.408	186.63	179.036	188.81	80.2408	64.9404	99.0053	84.6106	55.5198	51.8613	61.0501
Nip7	ENSMUSG00000031917	Mm.334789	2.66549	1.4144	0.00536731	18	nuclear import 7 homolog (S. cerevisiae) [Source:MGI Symbol;Acc:MGI:1913414]				1112.73	776.927	718.121	829.035	630.996	2791.31	2106.02	2407.81	1135.73	2616.74	1464.32	2657.86
Esam1	ENSMUSG00000001946	Mm.41751	0.354599	-1.49574	0.00542986	19	endothelial cell-specific adhesion molecule [Source:MGI Symbol;Acc:MGI:1916774]				227.151	154.258	174.459	184.328	138.917	52.424	71.9232	40.9222	72.6783	45.2925	65.9707	87.2144
B3gnt7	ENSMUSG00000079445	Mm.86467	0.309292	-1.69296	0.0054646	1	UDP-GlcNAc:betaGal beta-1,3-N-acetylglucosaminyltransferase 7 [Source:MGI Symbol;Acc:MGI:2384394]				101.297	110.587	55.4481	68.7923	77.2848	13.9084	18.8537	18.481	22.7798	10.2273	52.2427	42.517
Pacsin2	ENSMUSG00000016664	Mm.23978	0.289505	-1.78834	0.00547367	7	protein kinase C and casein kinase substrate in neurons 2 [Source:MGI Symbol;Acc:MGI:1345153]				35.3005	152.85	205.564	182.564	217.18	39.5855	71.225	39.6021	37.9663	40.9093	54.1493	38.1563
Sec31a	ENSMUSG00000035325	Mm.18634	0.318728	-1.6496	0.00568847	15	Sec31 homolog A (S. cerevisiae) [Source:MGI Symbol;Acc:MGI:1916412]				24.5569	77.4814	37.867	41.4518	45.0013	10.6988	9.77598	9.2405	14.1018	11.6884	24.7867	20.7134
Exoc8	ENSMUSG00000074030	Mm.347360	0.277578	-1.84904	0.00570548	18	exocyst complex component 8 [Source:MGI Symbol;Acc:MGI:2142527]				19.9525	25.3576	29.7527	37.9239	14.6743	2.13975	9.07769	7.92043	14.1018	4.38314	7.62667	4.36072
Dhx8	ENSMUSG00000034931	Mm.28186	0.319469	-1.64625	0.00571618	3	DEAH (Asp-Glu-Ala-His) box polypeptide 8 [Source:MGI Symbol;Acc:MGI:1306823]				49.1137	56.3501	22.9907	29.9864	44.023	4.27951	9.77598	10.5606	15.1865	20.4547	18.304	11.992
Dnmbp	ENSMUSG00000025195	Mm.159024	0.244366	-2.03288	0.00590048	11	dynamin binding protein [Source:MGI Symbol;Acc:MGI:1917352]				26.0917	102.135	58.1529	33.5142	60.6539	14.9783	20.9485	15.8409	17.356	8.76628	13.728	4.36072
Otub1	ENSMUSG00000024767	Mm.203921	2.64013	1.40061	0.00601186	11	OTU domain, ubiquitin aldehyde binding 1 [Source:MGI Symbol;Acc:MGI:2147616]				438.954	370.502	311.051	382.767	228.92	1028.15	929.416	1069.26	852.615	1009.58	740.549	772.937
Ggnbp2	ENSMUSG00000020530	Mm.356653	0.361093	-1.46956	0.00602828	3	gametogenetin binding protein 2 [Source:MGI Symbol;Acc:MGI:2387356]				78.275	401.495	432.766	452.441	464.687	152.992	159.209	124.087	187.662	87.6628	108.68	104.657
Scrib	ENSMUSG00000022568	Mm.25568	0.338416	-1.56313	0.00603448	7	scribbled homolog (Drosophila) [Source:MGI Symbol;Acc:MGI:2145950]				49.1137	88.0471	37.867	30.8683	37.175	13.9084	14.664	14.5208	8.67801	21.9157	8.77067	32.7054
Hspa8	ENSMUSG00000015656	Mm.290774	0.0263972	-5.24347	0.00607577	19	heat shock protein 8 [Source:MGI Symbol;Acc:MGI:105384]				30.6961	679.019	108.192	209.905	333.596	2.13975	18.1554	6.60036	2.1695	8.76628	2.66933	9.81162
Ppp2r3c	ENSMUSG00000021022	Mm.427307	0.377007	-1.40734	0.00608633	4	protein phosphatase 2, regulatory subunit B'', gamma [Source:MGI Symbol;Acc:MGI:1930009]				23.0221	129.605	79.7912	90.8411	90.0026	26.7469	30.7245	44.8824	35.7968	26.2989	28.6	25.0741
Gcsh	ENSMUSG00000034424	Mm.258462	0.240963	-2.05312	0.00612297	18	glycine cleavage system protein H (aminomethyl carrier) [Source:MGI Symbol;Acc:MGI:1915383]				136.598	1475.67	1153.59	941.925	951.875	252.491	499.273	269.295	208.272	115.423	124.696	102.477
Cybasc3	ENSMUSG00000034445	Mm.252701	0.156653	-2.67435	0.00614178	11	cytochrome b, ascorbate dependent 3 [Source:MGI Symbol;Acc:MGI:2686925]				9.20882	16.2007	14.8763	11.4654	8.8046	0	4.1897	1.32007	4.33901	0	3.432	0
Gpr56	ENSMUSG00000031785	Mm.290834	0.382538	-1.38633	0.00618244	18	G protein-coupled receptor 56 [Source:MGI Symbol;Acc:MGI:1340051]				62.927	137.353	41.9242	61.7367	94.894	21.3975	40.5005	35.6419	21.695	42.3704	16.016	35.9759
Eml4	ENSMUSG00000032624	Mm.295565	2.44437	1.28946	0.00621835	9	echinoderm microtubule associated protein like 4 [Source:MGI Symbol;Acc:MGI:1926048]				503.416	169.05	267.774	343.961	248.485	855.902	682.223	819.764	865.632	726.141	615.091	680.272
Plaa	ENSMUSG00000028577	Mm.22724	2.40983	1.26893	0.00627994	14	phospholipase A2, activating protein [Source:MGI Symbol;Acc:MGI:104810]				141.202	62.6895	89.258	75.8479	102.72	297.426	215.071	176.89	206.103	268.833	258.163	168.978
Plekha5	ENSMUSG00000030231	Mm.247670	0.344278	-1.53835	0.00629713	16	pleckstrin homology domain containing, family A member 5 [Source:MGI Symbol;Acc:MGI:1923802]				21.4873	65.507	54.0958	48.5074	56.7407	11.7686	19.552	25.0814	18.4408	4.38314	20.9733	18.5331
Setd1b	ENSMUSG00000038384	Mm.250391	0.335255	-1.57667	0.00629713	15	SET domain containing 1B [Source:MGI Symbol;Acc:MGI:2652820]				69.0662	117.631	54.0958	89.9591	108.59	27.8168	45.3885	17.1609	16.2713	20.4547	51.8613	27.2545
Abca3	ENSMUSG00000024130	Mm.239470	0.184266	-2.44014	0.00630408	9	ATP-binding cassette, sub-family A (ABC1), member 3 [Source:MGI Symbol;Acc:MGI:1351617]				41.4397	99.3171	192.04	124.355	111.525	12.8385	12.5691	13.2007	23.8645	8.76628	51.48	23.984
Neurl	ENSMUSG00000006435	Mm.313651	0.338692	-1.56196	0.00631603	11	neuralized homolog 1A (Drosophila) [Source:MGI Symbol;Acc:MGI:1334263]				50.6485	74.6639	60.8577	42.3337	42.0664	22.4674	12.5691	15.8409	22.7798	17.5326	24.024	13.0822
Kifc2	ENSMUSG00000004187	Mm.378950	2.28469	1.192	0.00631845	7	kinesin family member C2 [Source:MGI Symbol;Acc:MGI:109187]				222.547	100.726	239.374	158.751	160.439	301.705	382.66	366.98	163.797	428.087	656.275	521.106
LOC640374	ENSMUSG00000078308	NA	0.237452	-2.07429	0.00631845	19	predicted gene 7293 [Source:MGI Symbol;Acc:MGI:3779717]				67.5314	364.163	321.87	183.446	412.838	119.826	145.941	97.6853	40.1358	5.84419	1.144	38.1563
Hnrpdl	ENSMUSG00000029328	Mm.389579	0.306569	-1.70572	0.00635235	15	heterogeneous nuclear ribonucleoprotein D-like [Source:MGI Symbol;Acc:MGI:1355299]				99.7623	764.249	730.293	761.125	959.701	170.11	215.77	157.088	310.239	213.313	189.523	166.797
Nr4a1	ENSMUSG00000023034	Mm.119	0.198349	-2.33389	0.00640737	7	nuclear receptor subfamily 4, group A, member 1 [Source:MGI Symbol;Acc:MGI:1352454]				3.06961	40.8538	50.0386	30.8683	49.8927	9.6289	4.1897	6.60036	6.50851	5.84419	10.296	5.4509
Fzd2	ENSMUSG00000050288	Mm.36416	0.342983	-1.54379	0.00647482	3	frizzled homolog 2 (Drosophila) [Source:MGI Symbol;Acc:MGI:1888513]				130.458	94.3865	89.258	62.6186	85.1111	33.1662	36.3108	23.7613	29.2883	37.9872	35.0827	26.1643
Nup153	ENSMUSG00000021374	Mm.255398	0.387114	-1.36917	0.00650965	5	nucleoporin 153 [Source:MGI Symbol;Acc:MGI:2385621]				216.407	427.557	144.706	277.815	449.034	102.708	150.131	114.846	160.543	84.7407	103.723	104.657
Gpt1	ENSMUSG00000022546	Mm.30130	0.289295	-1.78938	0.00664374	7	glutamic pyruvic transaminase, soluble [Source:MGI Symbol;Acc:MGI:95802]				56.7878	43.6713	32.4575	34.3961	31.3052	11.7686	9.77598	6.60036	19.5255	4.38314	16.3973	11.992
Dennd2d	ENSMUSG00000027901	Mm.14816	2.44184	1.28797	0.00666702	13	DENN/MADD domain containing 2D [Source:MGI Symbol;Acc:MGI:2181193]				158.085	142.988	169.049	202.849	128.156	438.65	296.771	423.743	317.832	365.262	547.595	348.857
Med30	ENSMUSG00000038622	Mm.195562	0.416309	-1.26427	0.00666702	7	mediator complex subunit 30 [Source:MGI Symbol;Acc:MGI:1917040]				46.0441	123.97	106.839	99.6606	90.0026	39.5855	43.2936	40.9222	56.4071	11.6884	24.4053	55.5992
Mir16	ENSMUSG00000033917	Mm.273142	0.261381	-1.93577	0.00670599	17	glycerophosphodiester phosphodiesterase 1 [Source:MGI Symbol;Acc:MGI:1891827]				9.20882	23.2444	24.3431	14.9932	16.6309	2.13975	11.1725	6.60036	5.42376	1.46105	2.288	3.27054
Ankrd40	ENSMUSG00000020864	Mm.141054	0.381005	-1.39212	0.00671464	3	ankyrin repeat domain 40 [Source:MGI Symbol;Acc:MGI:1918702]				282.404	258.506	202.859	218.724	283.704	68.4721	98.458	63.3634	111.729	115.423	111.349	95.9358
Prodh2	ENSMUSG00000036892	Mm.270525	2.66276	1.41292	0.00675113	17	proline dehydrogenase (oxidase) 2 [Source:MGI Symbol;Acc:MGI:1929093]				44.5093	19.7225	39.2194	21.1669	28.3704	43.865	105.441	55.443	57.4918	108.118	141.093	58.8697
B3galt4	ENSMUSG00000067370	Mm.11132	0.125656	-2.99245	0.0067544	9	UDP-Gal:betaGlcNAc beta 1,3-galactosyltransferase, polypeptide 4 [Source:MGI Symbol;Acc:MGI:1859517]				1.5348	9.15689	21.6383	13.2293	14.6743	0	0.698284	0	2.1695	1.46105	1.90667	4.36072
Smo	ENSMUSG00000001761	Mm.29279	0.145174	-2.78415	0.00678147	16	smoothened homolog (Drosophila) [Source:MGI Symbol;Acc:MGI:108075]				96.6927	988.945	323.222	463.025	540.994	57.7734	148.036	69.9638	91.1191	43.8314	25.168	54.509
Kctd2	ENSMUSG00000016940	Mm.276299	0.337401	-1.56746	0.00681409	3	potassium channel tetramerisation domain containing 2 [Source:MGI Symbol;Acc:MGI:1917632]				127.389	127.492	132.535	67.9103	153.591	25.6771	56.561	26.4014	65.0851	20.4547	55.2933	38.1563
Nomo1	ENSMUSG00000030835	Mm.274811	0.409329	-1.28867	0.00689378	17	nodal modulator 1 [Source:MGI Symbol;Acc:MGI:2385850]				1078.97	1277.74	1329.4	1033.65	1387.21	477.165	514.635	401.302	493.562	537.665	480.099	595.238
Nfyc	ENSMUSG00000032897	Mm.435590	2.50961	1.32746	0.00693362	14	nuclear transcription factor-Y gamma [Source:MGI Symbol;Acc:MGI:107901]				78.275	36.6276	51.391	40.5698	33.2618	128.385	128.484	109.566	106.306	162.176	119.357	89.3947
Cfl1	ENSMUSG00000056201	Mm.329655	2.21323	1.14615	0.00700237	11	cofilin 1, non-muscle [Source:MGI Symbol;Acc:MGI:101757]				1474.95	485.315	635.625	564.449	545.885	1741.76	1682.86	1565.6	1595.67	1763.48	1833.83	1300.58
Itgb1bp1	ENSMUSG00000062352	Mm.273333	0.42494	-1.23467	0.00706572	4	integrin beta 1 binding protein 1 [Source:MGI Symbol;Acc:MGI:1306802]				36.8353	144.397	105.487	80.2576	118.373	28.8867	39.8022	42.2423	59.6613	45.2925	34.7013	38.1563
LOC100039220	ENSMUSG00000029642	Mm.317557	0.359251	-1.47694	0.00708129	15	polymerase (RNA) I polypeptide D [Source:MGI Symbol;Acc:MGI:108403]				73.6706	217.652	143.354	164.043	113.481	13.9084	39.8022	102.966	111.729	10.2273	22.88	56.6893
Zfp335	ENSMUSG00000039834	Mm.241134	0.315541	-1.6641	0.00714237	12	zinc finger protein 335 [Source:MGI Symbol;Acc:MGI:2682313]				19.9525	64.0983	36.5146	16.7571	50.871	9.6289	10.4743	15.8409	15.1865	13.1494	6.864	11.992
Prr3	ENSMUSG00000038500	Mm.40036	0.423573	-1.23932	0.00714532	9	proline-rich polypeptide 3 [Source:MGI Symbol;Acc:MGI:1922460]				174.968	327.535	187.983	186.092	156.526	79.1709	107.536	114.846	88.9496	96.4291	84.2747	41.4268
Lrrc8b	ENSMUSG00000070639	Mm.439781	0.298582	-1.7438	0.00721802	15	leucine rich repeat containing 8 family, member B [Source:MGI Symbol;Acc:MGI:2141353]				16.8828	54.9414	13.5239	35.2781	37.175	9.6289	6.28456	9.2405	20.6103	2.92209	4.19467	13.0822
Snx14	ENSMUSG00000032422	Mm.439873	2.73871	1.45349	0.00721802	19	sorting nexin 14 [Source:MGI Symbol;Acc:MGI:2155664]				76.7402	100.021	143.354	158.751	109.568	397.994	296.072	394.701	324.341	356.496	239.096	247.471
Klhl9	ENSMUSG00000070923	Mm.260601	2.53726	1.34327	0.00723706	14	kelch-like 9 (Drosophila) [Source:MGI Symbol;Acc:MGI:2180122]				207.199	113.405	173.106	174.627	141.852	485.724	403.608	513.508	476.206	333.119	301.635	364.12
Ssx2ip	ENSMUSG00000036825	Mm.200783	0.192419	-2.37768	0.00724519	13	synovial sarcoma, X breakpoint 2 interacting protein [Source:MGI Symbol;Acc:MGI:2139150]				19.9525	166.937	70.3245	81.1396	161.418	18.1879	33.5176	29.0416	13.017	16.0715	9.53333	15.2625
Ipo11	ENSMUSG00000042590	Mm.132208	0.39939	-1.32413	0.00737953	5	importin 11 [Source:MGI Symbol;Acc:MGI:2442377]				162.689	353.597	223.145	236.363	415.773	97.3588	163.398	106.926	106.306	86.2018	136.136	81.7635
Stab1	ENSMUSG00000042286	Mm.220821	3.65489	1.86983	0.00737953	6	stabilin 1 [Source:MGI Symbol;Acc:MGI:2178742]				1126.55	936.821	1341.57	681.749	1448.85	2255.3	6942.34	2147.76	1589.16	5448.25	5652.88	4288.77
Svep1	ENSMUSG00000028369	Mm.261024	0.25696	-1.96038	0.00737953	14	sushi, von Willebrand factor type A, EGF and pentraxin domain containing 1 [Source:MGI Symbol;Acc:MGI:1928849]				18.4176	78.1858	77.0864	55.563	90.9808	31.0264	11.8708	14.5208	13.017	10.2273	31.2693	3.27054
Myh9	ENSMUSG00000022443	Mm.29677	0.353635	-1.49967	0.00743662	7	myosin, heavy polypeptide 9, non-muscle [Source:MGI Symbol;Acc:MGI:107717]				615.456	1077.7	920.98	772.59	890.243	222.534	227.641	269.295	259.256	220.618	653.224	264.914
Fads2	ENSMUSG00000024665	Mm.38901	0.364483	-1.45608	0.00744554	11	fatty acid desaturase 2 [Source:MGI Symbol;Acc:MGI:1930079]				164.224	221.174	74.3817	100.543	121.308	39.5855	50.9747	52.8029	53.1528	40.9093	67.8773	42.517
Lancl1	ENSMUSG00000026000	Mm.20522	0.397135	-1.3323	0.00748721	1	LanC (bacterial lantibiotic synthetase component C)-like 1 [Source:MGI Symbol;Acc:MGI:1336997]				213.338	337.396	300.231	209.905	285.66	94.1492	78.2078	138.607	87.8649	116.884	139.187	93.7555
Mesdc1	ENSMUSG00000070462	Mm.272998	2.47124	1.30524	0.00750871	17	mesoderm development candidate 1 [Source:MGI Symbol;Acc:MGI:1891420]				101.297	37.332	67.6197	59.0908	43.0447	178.67	157.114	168.969	134.509	191.397	132.704	103.567
Tmem127	ENSMUSG00000034850	Mm.200889	0.377438	-1.40569	0.00759048	12	transmembrane protein 127 [Source:MGI Symbol;Acc:MGI:1916720]				26.0917	42.2626	20.2859	48.5074	47.9361	7.48914	13.2674	22.4412	17.356	11.6884	10.296	15.2625
Lrrc59	ENSMUSG00000020869	Mm.172720	2.38293	1.25274	0.00760219	3	leucine rich repeat containing 59 [Source:MGI Symbol;Acc:MGI:2138133]				480.394	217.652	248.84	257.53	183.918	729.656	548.153	693.037	655.19	805.037	646.741	553.811
Rangap1	ENSMUSG00000022391	Mm.270975	0.363878	-1.45847	0.00760762	7	RAN GTPase activating protein 1 [Source:MGI Symbol;Acc:MGI:103071]				570.947	750.865	488.214	469.199	527.298	178.67	247.193	213.852	219.12	87.6628	353.496	129.731
Lass2	ENSMUSG00000015714	Mm.181009	2.43361	1.2831	0.0076225	13	LAG1 homolog, ceramide synthase 2 [Source:MGI Symbol;Acc:MGI:1924143]				468.115	283.159	344.86	388.059	393.272	1060.25	995.055	976.853	757.157	962.83	883.549	760.945
Csda	ENSMUSG00000030189	Mm.458000	2.32763	1.21886	0.00763108	16	cold shock domain protein A [Source:MGI Symbol;Acc:MGI:2137670]				543.321	290.908	251.545	280.461	310.117	722.167	851.208	728.679	835.259	749.517	892.32	683.543
Anp32a	ENSMUSG00000032249	Mm.269088	2.4011	1.26369	0.00779318	19	acidic (leucine-rich) nuclear phosphoprotein 32 family, member A [Source:MGI Symbol;Acc:MGI:108447]				113.576	67.6201	8.11436	38.8059	27.3921	112.337	122.898	89.7648	93.2886	138.8	189.523	112.289
Arhgef17	ENSMUSG00000032875	Mm.29954	0.434333	-1.20313	0.00780977	17	Rho guanine nucleotide exchange factor (GEF) 17 [Source:MGI Symbol;Acc:MGI:2673002]				112.041	320.491	250.193	272.523	292.508	94.1492	106.139	102.966	110.645	103.734	103.723	137.363
Cul7	ENSMUSG00000038545	Mm.329078	0.30822	-1.69797	0.00780977	9	cullin 7 [Source:MGI Symbol;Acc:MGI:1913765]				33.7657	51.4195	32.4575	28.2225	29.3487	9.6289	8.37941	9.2405	16.2713	8.76628	16.7787	6.54108
Htf9c	ENSMUSG00000022721	Mm.271798	0.436609	-1.19559	0.00780977	8	TRM2 tRNA methyltransferase 2 homolog A (S. cerevisiae) [Source:MGI Symbol;Acc:MGI:96270]				155.015	320.491	162.287	178.154	219.137	95.2191	117.312	89.7648	110.645	78.8966	74.36	66.501
Wdr85	ENSMUSG00000026975	Mm.389248	0.428789	-1.22166	0.00786831	12	WD repeat domain 85 [Source:MGI Symbol;Acc:MGI:1914478]				116.645	265.55	229.907	254.002	214.245	92.0094	83.7941	101.645	84.6106	77.4355	86.944	122.1
Katnb1	ENSMUSG00000031787	Mm.28382	0.338249	-1.56384	0.00787007	18	katanin p80 (WD40-containing) subunit B 1 [Source:MGI Symbol;Acc:MGI:1921437]				299.287	219.765	266.422	156.987	236.746	65.2625	77.5095	42.2423	78.1021	75.9745	127.747	91.5751
Adamts7	ENSMUSG00000032363	Mm.102141	0.2764	-1.85517	0.00795335	19	a disintegrin-like and metallopeptidase (reprolysin type) with thrombospondin type 1 motif, 7 [Source:MGI Symbol;Acc:MGI:1347346]				7.67402	23.9488	10.8192	19.4029	13.696	1.06988	1.39657	3.96021	4.33901	8.76628	5.33867	4.36072
Tegt	ENSMUSG00000023010	Mm.16769	0.369961	-1.43455	0.00804621	7	transmembrane BAX inhibitor motif containing 6 [Source:MGI Symbol;Acc:MGI:99682]				253.243	146.51	236.669	183.446	193.701	55.6336	67.0353	55.443	62.9156	89.1239	78.1733	116.649
Ubr5	ENSMUSG00000037487	Mm.476840	0.456161	-1.13239	0.00814262	7	ubiquitin protein ligase E3 component n-recognin 5 [Source:MGI Symbol;Acc:MGI:1918040]				193.385	466.297	274.536	365.128	520.45	171.18	225.546	207.251	214.781	109.579	111.731	122.1
Snx5	ENSMUSG00000027423	Mm.273379	0.390925	-1.35504	0.00832728	12	sorting nexin 5 [Source:MGI Symbol;Acc:MGI:1916428]				982.275	6924.73	6440.1	7548.63	6577.03	2358.01	2586.44	2228.28	2772.62	1745.95	1323.23	2568.46
Olfml3	ENSMUSG00000027848	Mm.211535	0.273745	-1.86909	0.00841198	13	olfactomedin-like 3 [Source:MGI Symbol;Acc:MGI:1914877]				23.0221	14.7919	27.0479	22.0488	4.89144	4.27951	4.1897	5.28029	6.50851	1.46105	0.381333	13.0822
Traf4	ENSMUSG00000017386	Mm.390418	0.382528	-1.38636	0.00864477	3	TNF receptor associated factor 4 [Source:MGI Symbol;Acc:MGI:1202880]				687.592	915.689	507.148	425.101	611.43	272.819	318.417	108.246	201.764	317.047	372.181	94.8456
Xbp1	ENSMUSG00000020484	Mm.469937	0.392742	-1.34834	0.00864477	3	X-box binding protein 1 [Source:MGI Symbol;Acc:MGI:98970]				1499.5	972.04	1114.37	1078.63	836.437	304.915	428.048	382.821	401.358	365.262	427.093	715.158
Clic4	ENSMUSG00000037242	Mm.257765	0.4522	-1.14497	0.0086855	14	chloride intracellular channel 4 (mitochondrial) [Source:MGI Symbol;Acc:MGI:1352754]				399.049	1073.47	745.169	917.23	703.39	304.915	200.408	417.143	399.189	322.891	380.952	404.457
Btf3l4	ENSMUSG00000028568	Mm.379178	2.66274	1.41291	0.00870614	14	basic transcription factor 3-like 4 [Source:MGI Symbol;Acc:MGI:1915312]				55.2529	38.7407	50.0386	44.0976	45.9796	138.014	104.044	178.21	109.56	128.572	106.392	107.928
Tln1	ENSMUSG00000028465	Mm.208601	0.332403	-1.589	0.00877601	14	talin 1 [Source:MGI Symbol;Acc:MGI:1099832]				30.6961	43.6713	28.4003	36.16	29.3487	5.34939	6.28456	9.2405	8.67801	17.5326	14.872	16.3527
Tmem115	ENSMUSG00000010045	Mm.260153	0.390448	-1.3568	0.00878064	19	transmembrane protein 115 [Source:MGI Symbol;Acc:MGI:1930765]				194.92	352.893	304.289	296.336	276.856	64.1926	73.3198	63.3634	93.2886	226.462	187.616	70.8617
Zfp146	ENSMUSG00000037029	Mm.446516	0.0752485	-3.73219	0.00896331	17	zinc finger protein 146 [Source:MGI Symbol;Acc:MGI:1347092]				3.06961	79.5945	48.6862	25.5766	92.9374	1.06988	12.5691	1.32007	5.42376	0	2.66933	3.27054
Disp1	ENSMUSG00000030768	Mm.358721	0.357603	-1.48357	0.00897685	1	dispatched homolog 1 (Drosophila) [Source:MGI Symbol;Acc:MGI:1916147]				42.9745	120.448	43.2766	52.9171	81.198	38.5156	30.0262	30.3616	33.6273	14.6105	12.584	10.9018
Poldip3	ENSMUSG00000041815	Mm.23758	0.41168	-1.2804	0.00904728	7	polymerase (DNA-directed), delta interacting protein 3 [Source:MGI Symbol;Acc:MGI:1921076]				368.353	502.925	350.27	328.968	453.926	81.3107	112.424	84.4846	119.323	222.079	208.589	327.054
Pla2g7	ENSMUSG00000023913	Mm.9277	0.359936	-1.47419	0.0090588	9	phospholipase A2, group VII (platelet-activating factor acetylhydrolase, plasma) [Source:MGI Symbol;Acc:MGI:1351327]				9.20882	28.8794	37.867	37.9239	45.0013	11.7686	9.77598	14.5208	6.50851	8.76628	8.008	20.7134
Cdk2ap1	ENSMUSG00000029394	Mm.425284	0.153695	-2.70186	0.00907131	15	CDK2 (cyclin-dependent kinase 2)-associated protein 1 [Source:MGI Symbol;Acc:MGI:1202069]				0	18.3138	10.8192	7.93757	18.5875	1.06988	2.79314	2.64014	2.1695	2.92209	0.381333	0
Cog6	ENSMUSG00000027742	Mm.249548	0.408982	-1.28989	0.00907633	13	component of oligomeric golgi complex 6 [Source:MGI Symbol;Acc:MGI:1914792]				188.781	162.711	132.535	138.466	187.831	62.0529	65.6387	69.9638	79.1869	70.1303	53.768	63.2304
Prkar2a	ENSMUSG00000032601	Mm.253102	0.410797	-1.2835	0.0091195	19	protein kinase, cAMP dependent regulatory, type II alpha [Source:MGI Symbol;Acc:MGI:108025]				110.506	165.528	100.077	124.355	195.658	55.6336	80.3027	69.9638	65.0851	30.682	50.7173	47.9679
Rhpn2	ENSMUSG00000030494	Mm.286600	0.331944	-1.59099	0.00913067	17	rhophilin, Rho GTPase binding protein 2 [Source:MGI Symbol;Acc:MGI:1289234]				82.8794	150.737	219.088	184.328	132.069	39.5855	50.2764	33.0018	50.9833	30.682	106.011	46.8777
Usp27x	ENSMUSG00000046269	Mm.483107	0.346228	-1.53021	0.00913891	20	ubiquitin specific peptidase 27, X chromosome [Source:MGI Symbol;Acc:MGI:1859645]				13.8132	33.8101	31.1051	35.2781	32.2835	6.41926	6.28456	6.60036	21.695	8.76628	9.152	11.992
Ict1	ENSMUSG00000018858	Mm.271062	2.50421	1.32435	0.00914997	3	immature colon carcinoma transcript 1 [Source:MGI Symbol;Acc:MGI:1915822]				550.995	522.647	501.738	410.108	433.382	1318.09	1291.83	1007.21	861.293	1658.29	1044.09	1299.49
Dgkd	ENSMUSG00000070738	Mm.277217	0.468683	-1.09332	0.009201	1	diacylglycerol kinase, delta [Source:MGI Symbol;Acc:MGI:2138334]				403.653	814.964	632.92	556.512	701.433	273.889	274.426	344.539	304.815	321.43	195.243	325.964
Sc5d	ENSMUSG00000032018	Mm.32700	3.52975	1.81956	0.00920487	19	sterol-C5-desaturase (fungal ERG3, delta-5-desaturase) homolog (S. cerevisae) [Source:MGI Symbol;Acc:MGI:1353611]				10.7436	2.11313	2.70479	5.29171	2.93487	13.9084	19.552	13.2007	3.25425	29.2209	20.9733	17.4429
Xpo6	ENSMUSG00000000131	Mm.235663	0.448355	-1.15729	0.00927299	17	exportin 6 [Source:MGI Symbol;Acc:MGI:2429950]				1098.92	1925.06	1402.43	1656.31	1532	656.905	571.895	723.399	676.885	764.128	668.096	718.428
Tmem120a	ENSMUSG00000039886	Mm.11688	0.271299	-1.88204	0.0093717	15	transmembrane protein 120A [Source:MGI Symbol;Acc:MGI:2686991]				24.5569	60.5764	63.5625	21.1669	44.023	3.20963	12.5691	11.8806	5.42376	10.2273	18.304	19.6232
Mmp11	ENSMUSG00000000901	Mm.4561	0.413129	-1.27534	0.00938861	2	matrix metallopeptidase 11 [Source:MGI Symbol;Acc:MGI:97008]				47.5789	148.623	112.249	65.2645	110.547	39.5855	32.1211	52.8029	61.8308	20.4547	36.2267	37.0661
Ints1	ENSMUSG00000029547	Mm.292942	0.287052	-1.80062	0.00942724	15	integrator complex subunit 1 [Source:MGI Symbol;Acc:MGI:1915760]				26.0917	50.0107	17.5811	28.2225	15.6526	9.6289	2.79314	3.96021	7.59326	4.38314	8.38933	18.5331
Cdc2a	ENSMUSG00000019942	Mm.281367	2.31745	1.21254	0.00943064	2	cyclin-dependent kinase 1 [Source:MGI Symbol;Acc:MGI:88351]				348.401	169.755	198.802	276.933	158.483	652.625	560.024	562.35	441.494	439.775	578.864	503.663
Tigd3	ENSMUSG00000044390	Mm.329642	0.175468	-2.51072	0.00952409	11	tigger transposable element derived 3 [Source:MGI Symbol;Acc:MGI:2681860]				12.2784	25.3576	25.6955	7.93757	9.78289	1.06988	6.28456	0	4.33901	1.46105	4.576	2.18036
Supv3l1	ENSMUSG00000020079	Mm.235898	0.250565	-1.99674	0.00955868	2	suppressor of var1, 3-like 1 (S. cerevisiae) [Source:MGI Symbol;Acc:MGI:2441711]				61.3922	271.185	91.9628	114.654	170.222	25.6771	52.3713	31.6817	43.3901	32.143	30.888	32.7054
Rybp	ENSMUSG00000072872	Mm.321633	0.0857776	-3.54326	0.0095696	16	RING1 and YY1 binding protein [Source:MGI Symbol;Acc:MGI:1929059]				3.06961	16.905	5.40958	22.9308	32.2835	1.06988	2.79314	0	3.25425	0	0.381333	2.18036
Mad2l1	ENSMUSG00000029910	Mm.489653	0.228031	-2.1327	0.00959392	16	MAD2 mitotic arrest deficient-like 1 (yeast) [Source:MGI Symbol;Acc:MGI:1860374]				6.13922	9.86127	20.2859	16.7571	19.5658	5.34939	2.79314	0	7.59326	2.92209	3.432	1.09018
Ykt6	ENSMUSG00000002741	Mm.294821	0.373606	-1.42041	0.00963443	3	YKT6 homolog (S. Cerevisiae) [Source:MGI Symbol;Acc:MGI:1927550]				41.4397	68.3245	44.629	52.0352	65.5453	22.4674	22.3451	17.1609	13.017	20.4547	21.736	25.0741
Emg1	ENSMUSG00000004268	Mm.6390	0.379753	-1.39687	0.00969521	16	EMG1 nucleolar protein homolog (S. cerevisiae) [Source:MGI Symbol;Acc:MGI:1315195]				699.871	568.432	493.624	281.343	529.254	87.7299	349.84	95.0451	172.475	134.416	189.141	339.046
Gja5	ENSMUSG00000057123	Mm.281816	0.0401885	-4.63707	0.00971891	13	gap junction protein, alpha 5 [Source:MGI Symbol;Acc:MGI:95716]				1.5348	7.04377	5.40958	4.40976	0.978289	0	0	0	0	0	0	1.09018
Adam19	ENSMUSG00000011256	Mm.89940	0.234454	-2.09262	0.00974367	3	a disintegrin and metallopeptidase domain 19 (meltrin beta) [Source:MGI Symbol;Acc:MGI:105377]				79.8098	167.642	362.442	211.669	176.092	24.6072	51.673	39.6021	74.8479	29.2209	53.0053	54.509
Ddx27	ENSMUSG00000017999	Mm.295031	0.42028	-1.25058	0.00974367	12	DEAD (Asp-Glu-Ala-Asp) box polypeptide 27 [Source:MGI Symbol;Acc:MGI:2385884]				432.815	637.461	405.718	572.387	550.777	186.159	217.166	204.611	265.764	210.391	264.264	180.97
Wdr46	ENSMUSG00000024312	Mm.2437	0.382287	-1.38727	0.00992051	9	WD repeat domain 46 [Source:MGI Symbol;Acc:MGI:1931871]				50.6485	59.1676	51.391	68.7923	48.9144	19.2578	20.9485	21.1211	28.2035	13.1494	17.16	29.4349
Bfar	ENSMUSG00000022684	Mm.223689	0.426529	-1.22928	0.00993041	8	bifunctional apoptosis regulator [Source:MGI Symbol;Acc:MGI:1914368]				128.924	213.426	225.85	277.815	270.986	104.848	119.407	106.926	119.323	54.0588	77.4107	85.034
Yy1	ENSMUSG00000021264	Mm.3868	0.354848	-1.49473	0.00994769	4	YY1 transcription factor [Source:MGI Symbol;Acc:MGI:99150]				47.5789	362.05	305.641	311.329	353.162	87.7299	136.864	91.0849	139.933	86.2018	86.944	56.6893
LOC100042067	ENSMUSG00000062328	Mm.276337	0.412399	-1.27789	0.0103736	10	ribosomal protein L17 [Source:MGI Symbol;Acc:MGI:2448270]				455.837	1471.44	895.285	713.499	637.844	374.457	370.091	266.654	402.443	360.879	249.392	385.924
Sox9	ENSMUSG00000000567	Mm.286407	0.400976	-1.31841	0.0103818	3	SRY-box containing gene 9 [Source:MGI Symbol;Acc:MGI:98371]				213.338	113.405	148.763	202.849	107.612	58.8432	66.337	50.1627	118.238	23.3768	38.1333	86.1242
Tnfsf9	ENSMUSG00000035678	Mm.41171	0.343557	-1.54138	0.0104266	9	tumor necrosis factor (ligand) superfamily, member 9 [Source:MGI Symbol;Acc:MGI:1101058]				110.506	51.4195	64.9149	68.7923	43.0447	17.118	30.0262	14.5208	36.8815	10.2273	7.24533	46.8777
Hif1an	ENSMUSG00000036450	Mm.145278	0.385579	-1.3749	0.0104422	11	hypoxia-inducible factor 1, alpha subunit inhibitor [Source:MGI Symbol;Acc:MGI:2442345]				49.1137	60.5764	31.1051	48.5074	50.871	11.7686	13.9657	14.5208	20.6103	14.6105	16.016	38.1563
Ankrd25	ENSMUSG00000032194	Mm.257371	0.399367	-1.32421	0.0104645	19	KN motif and ankyrin repeat domains 2 [Source:MGI Symbol;Acc:MGI:2384568]				463.511	313.448	297.527	404.816	306.204	93.0793	172.476	137.287	199.594	83.2797	132.704	179.88
Ppme1	ENSMUSG00000030718	Mm.177502	0.410865	-1.28326	0.0105484	17	protein phosphatase methylesterase 1 [Source:MGI Symbol;Acc:MGI:1919840]				854.886	860.044	849.303	747.895	709.259	213.975	418.97	348.499	442.579	267.372	324.133	297.619
Upf3a	ENSMUSG00000038398	Mm.44858	0.204208	-2.29189	0.0105597	18	UPF3 regulator of nonsense transcripts homolog A (yeast) [Source:MGI Symbol;Acc:MGI:1914281]				9.20882	104.952	79.7912	51.1532	105.655	9.6289	19.552	9.2405	21.695	7.30524	18.6853	14.1723
Iqcb1	ENSMUSG00000022837	Mm.222934	0.483492	-1.04844	0.0105729	8	IQ calmodulin-binding motif containing 1 [Source:MGI Symbol;Acc:MGI:2443764]				49.1137	134.536	117.658	124.355	160.439	48.1445	51.673	60.7233	58.5766	70.1303	21.3547	86.1242
Lcmt2	ENSMUSG00000074890	Mm.219449	0.369831	-1.43506	0.0105741	12	leucine carboxyl methyltransferase 2 [Source:MGI Symbol;Acc:MGI:1353659]				56.7878	101.43	64.9149	45.8615	54.7842	19.2578	28.6296	15.8409	23.8645	23.3768	30.5067	26.1643
Pvr	ENSMUSG00000040511	Mm.227506	0.371054	-1.4303	0.0107295	17	poliovirus receptor [Source:MGI Symbol;Acc:MGI:107741]				136.598	120.448	154.173	141.994	134.026	26.7469	55.8627	60.7233	57.4918	37.9872	63.6827	54.509
Polr2c	ENSMUSG00000031783	Mm.292492	0.364357	-1.45658	0.0108165	18	polymerase (RNA) II (DNA directed) polypeptide C [Source:MGI Symbol;Acc:MGI:109299]				65.9966	320.491	355.68	337.788	359.032	60.983	152.226	73.924	162.713	56.9808	78.936	148.264
Paip1	ENSMUSG00000025451	Mm.490243	2.21437	1.1469	0.0108925	5	polyadenylate binding protein-interacting protein 1 [Source:MGI Symbol;Acc:MGI:2384993]				362.214	106.361	185.278	149.932	136.96	466.466	344.952	545.189	450.172	346.268	399.256	364.12
Tmem164	ENSMUSG00000047045	Mm.249648	0.349479	-1.51672	0.0109068	20	transmembrane protein 164 [Source:MGI Symbol;Acc:MGI:2148020]				65.9966	177.503	48.6862	96.1328	97.8289	22.4674	29.3279	26.4014	29.2883	43.8314	32.032	54.509
rp9	ENSMUSG00000032239	Mm.38235	0.353182	-1.50152	0.0109593	19	retinitis pigmentosa 9 (human) [Source:MGI Symbol;Acc:MGI:2157166]				27.6265	47.1932	45.9814	37.9239	42.0664	7.48914	19.552	17.1609	15.1865	7.30524	12.9653	19.6232
Glipr1	ENSMUSG00000056888	Mm.173790	0.0921748	-3.43948	0.0110155	2	GLI pathogenesis-related 1 (glioma) [Source:MGI Symbol;Acc:MGI:1920940]				1.5348	11.9744	33.8098	16.7571	29.3487	1.06988	2.09485	2.64014	3.25425	0	1.90667	1.09018
Chst5	ENSMUSG00000031952	Mm.432506	0.0126493	-6.3048	0.0110655	18	carbohydrate (N-acetylglucosamine 6-O) sulfotransferase 5 [Source:MGI Symbol;Acc:MGI:1931825]				6.13922	3.52188	5.40958	3.52781	2.93487	0	0	0	0	0	0.381333	0
Map2k7	ENSMUSG00000002948	Mm.3906	0.351572	-1.50811	0.0111209	18	mitogen-activated protein kinase kinase 7 [Source:MGI Symbol;Acc:MGI:1346871]				44.5093	54.9414	40.5718	40.5698	48.9144	13.9084	23.0434	7.92043	16.2713	23.3768	17.5413	10.9018
Myo10	ENSMUSG00000022272	Mm.60590	2.49302	1.31789	0.0111817	7	myosin X [Source:MGI Symbol;Acc:MGI:107716]				72.1358	61.9851	73.0293	97.0147	87.0677	221.465	206.692	215.172	171.391	182.631	201.344	166.797
Bop1	ENSMUSG00000022557	Mm.4283	0.245112	-2.02849	0.0113765	7	block of proliferation 1 [Source:MGI Symbol;Acc:MGI:1334460]				121.25	764.953	321.87	365.128	464.687	93.0793	164.097	130.687	123.662	51.1367	93.0453	43.6072
Rapgef2	ENSMUSG00000062232	Mm.31220	0.326866	-1.61323	0.0114018	13	Rap guanine nucleotide exchange factor (GEF) 2 [Source:MGI Symbol;Acc:MGI:2659071]				24.5569	112.7	60.8577	63.5006	75.3282	11.7686	27.9314	21.1211	30.373	14.6105	32.032	16.3527
Unc13a	ENSMUSG00000034799	Mm.334606	2.46127	1.2994	0.0114032	18	unc-13 homolog A (C. elegans) [Source:MGI Symbol;Acc:MGI:3051532]				561.738	605.764	722.178	753.187	713.172	1706.45	1546	1709.49	1572.89	2016.25	1571.86	1441.22
Acaa2	ENSMUSG00000036880	Mm.245724	2.47697	1.30858	0.0114078	10	acetyl-Coenzyme A acyltransferase 2 (mitochondrial 3-oxoacyl-Coenzyme A thiolase) [Source:MGI Symbol;Acc:MGI:1098623]				231.755	319.083	431.414	415.399	251.42	833.434	654.292	829.005	649.766	1043.19	838.933	869.963
Ldha	ENSMUSG00000063229	Mm.29324	2.47084	1.305	0.0114542	17	lactate dehydrogenase A [Source:MGI Symbol;Acc:MGI:96759]				30171.2	30160.7	26644.9	22306.3	28621.8	66103.4	88361.6	57604	64324.7	73864.7	48794.6	77984.9
Pigh	ENSMUSG00000021120	Mm.268317	2.4466	1.29078	0.0115538	4	phosphatidylinositol glycan anchor biosynthesis, class H [Source:MGI Symbol;Acc:MGI:99463]				93.6231	88.0471	193.392	139.348	86.0894	295.286	243.701	384.141	298.307	340.424	271.509	223.487
Cxxc1	ENSMUSG00000024560	Mm.17537	0.379959	-1.39608	0.0115934	10	CXXC finger 1 (PHD domain) [Source:MGI Symbol;Acc:MGI:1921572]				44.5093	59.872	32.4575	40.5698	32.2835	16.0482	6.28456	21.1211	11.9323	18.9936	17.5413	19.6232
Hars2	ENSMUSG00000019143	Mm.282700	0.263957	-1.92163	0.0115934	10	histidyl-tRNA synthetase 2, mitochondrial (putative) [Source:MGI Symbol;Acc:MGI:1918041]				32.2309	156.372	82.496	71.4381	168.266	27.8168	34.2159	23.7613	30.373	29.2209	25.9307	17.4429
Ttyh3	ENSMUSG00000036565	Mm.28947	2.53236	1.34049	0.011673	15	tweety homolog 3 (Drosophila) [Source:MGI Symbol;Acc:MGI:1925589]				121.25	118.335	104.134	106.716	68.4802	271.749	249.986	327.378	242.984	325.814	245.197	176.609
Txlna	ENSMUSG00000053841	Mm.268863	0.480428	-1.05761	0.0117398	14	taxilin alpha [Source:MGI Symbol;Acc:MGI:105968]				96.6927	245.827	140.649	153.46	143.808	68.4721	50.2764	62.0434	67.2546	81.8187	52.2427	142.814
Plrg1	ENSMUSG00000027998	Mm.286349	0.453075	-1.14218	0.0118558	13	pleiotropic regulator 1, PRL1 homolog (Arabidopsis) [Source:MGI Symbol;Acc:MGI:1858197]				767.402	1221.39	1054.87	687.923	903.939	402.274	435.031	460.705	387.256	346.268	323.371	585.426
Rbbp9	ENSMUSG00000027428	Mm.440564	0.449927	-1.15224	0.0118558	12	retinoblastoma binding protein 9 [Source:MGI Symbol;Acc:MGI:1347074]				32.2309	109.178	74.3817	96.1328	105.655	34.2361	46.0867	51.4828	43.3901	32.143	25.168	30.525
Scly	ENSMUSG00000026307	Mm.25724	0.402326	-1.31356	0.0120112	1	selenocysteine lyase [Source:MGI Symbol;Acc:MGI:1355310]				98.2275	257.097	271.831	140.23	196.636	49.2144	94.2683	58.0831	46.6443	96.4291	99.1467	99.2064
Lmo2	ENSMUSG00000032698	Mm.29266	4.32294	2.11201	0.0120141	12	LIM domain only 2 [Source:MGI Symbol;Acc:MGI:102811]				0	17.6094	2.70479	7.05562	2.93487	22.4674	23.7417	29.0416	21.695	33.6041	26.6933	26.1643
Vdac1	ENSMUSG00000020402	Mm.3555	0.379678	-1.39715	0.0122131	3	voltage-dependent anion channel 1 [Source:MGI Symbol;Acc:MGI:106919]				515.694	703.672	783.036	699.388	764.043	117.686	429.445	225.732	364.476	56.9808	378.664	269.274
Kirrel	ENSMUSG00000041734	Mm.89552	0.445598	-1.16619	0.0122611	13	kin of IRRE like (Drosophila) [Source:MGI Symbol;Acc:MGI:1891396]				706.01	853.704	570.71	743.486	853.068	365.898	309.34	330.018	355.798	327.275	309.643	327.054
Mettl2	ENSMUSG00000020691	Mm.270091	0.3986	-1.32699	0.0123911	3	methyltransferase like 2 [Source:MGI Symbol;Acc:MGI:1289171]				39.9049	129.605	77.0864	52.9171	100.764	51.3541	44.6902	43.5624	32.5425	16.0715	13.3467	21.8036
Polr2g	ENSMUSG00000071662	Mm.22117	2.36045	1.23906	0.0124655	11	polymerase (RNA) II (DNA directed) polypeptide G [Source:MGI Symbol;Acc:MGI:1914960]				1671.4	1191.1	1386.2	1350.27	1133.84	3206.42	3089.91	2859.27	2721.64	3716.9	2876.78	3778.56
Sntb2	ENSMUSG00000041308	Mm.30228	3.0527	1.61009	0.0124655	18	syntrophin, basic 2 [Source:MGI Symbol;Acc:MGI:101771]				13.8132	3.52188	5.40958	7.05562	5.86973	22.4674	11.8708	31.6817	23.8645	21.9157	29.744	10.9018
Pdk3	ENSMUSG00000035232	Mm.12775	2.17376	1.12019	0.0125201	20	pyruvate dehydrogenase kinase, isoenzyme 3 [Source:MGI Symbol;Acc:MGI:2384308]				234.825	172.572	139.297	148.168	144.787	356.269	270.934	315.497	288.544	423.704	629.963	270.365
Cep27	ENSMUSG00000027285	Mm.221900	0.427899	-1.22466	0.0125303	12	HAUS augmin-like complex, subunit 2 [Source:MGI Symbol;Acc:MGI:1913546]				98.2275	169.755	102.782	158.751	192.723	51.3541	69.1301	56.7631	100.882	32.143	60.2507	62.1402
Dbn1	ENSMUSG00000034675	Mm.19016	2.45632	1.2965	0.012566	5	drebrin 1 [Source:MGI Symbol;Acc:MGI:1931838]				225.616	131.718	91.9628	124.355	82.1762	400.134	370.789	302.296	241.9	433.931	232.613	273.635
Pik3ip1	ENSMUSG00000034614	Mm.390323	0.362026	-1.46584	0.0125746	3	phosphoinositide-3-kinase interacting protein 1 [Source:MGI Symbol;Acc:MGI:1917016]				42.9745	71.142	74.3817	46.7435	43.0447	14.9783	27.9314	19.8011	24.9493	10.2273	21.3547	21.8036
Ptx3	ENSMUSG00000027832	Mm.276776	0.231768	-2.10925	0.0126221	13	pentraxin related gene [Source:MGI Symbol;Acc:MGI:104641]				3.06961	16.2007	10.8192	6.17367	18.5875	1.06988	4.1897	2.64014	2.1695	1.46105	1.90667	4.36072
Smarca4	ENSMUSG00000032187	Mm.286593	0.404046	-1.30741	0.0127058	19	SWI/SNF related, matrix associated, actin dependent regulator of chromatin, subfamily a, member 4 [Source:MGI Symbol;Acc:MGI:88192]				1078.97	2763.97	1576.89	2248.1	2298	429.021	1046.73	564.991	709.427	695.459	1454.79	736.961
Rtn4	ENSMUSG00000020458	Mm.192580	0.448114	-1.15806	0.0127337	3	reticulon 4 [Source:MGI Symbol;Acc:MGI:1915835]				796.563	877.653	687.016	913.702	922.526	320.963	652.197	435.624	534.782	198.702	218.504	272.545
Nr1d1	ENSMUSG00000020889	Mm.390397	0.321907	-1.63528	0.0131746	3	nuclear receptor subfamily 1, group D, member 1 [Source:MGI Symbol;Acc:MGI:2444210]				16.8828	55.6457	50.0386	51.1532	35.2184	10.6988	3.49142	9.2405	9.76276	8.76628	28.2187	23.984
Nol7	ENSMUSG00000063200	Mm.439927	2.33418	1.22292	0.0133898	5	nucleolar protein 7 [Source:MGI Symbol;Acc:MGI:1917328]				245.569	152.85	232.612	153.46	175.114	545.637	488.799	444.864	382.917	487.99	370.275	415.358
Papd5	ENSMUSG00000036779	Mm.37825	0.443965	-1.17148	0.0134588	18	PAP associated domain containing 5 [Source:MGI Symbol;Acc:MGI:1917820]				135.063	245.123	158.23	171.099	285.66	70.6119	96.3632	89.7648	135.594	74.5134	80.8427	70.8617
Tsta3	ENSMUSG00000022570	Mm.22596	0.339064	-1.56037	0.0134715	7	tissue specific transplantation antigen P35B [Source:MGI Symbol;Acc:MGI:98857]				41.4397	45.0801	28.4003	29.1044	20.5441	5.34939	16.7588	10.5606	16.2713	4.38314	9.53333	15.2625
Thg1l	ENSMUSG00000011254	Mm.269083	2.38861	1.25617	0.0135154	3	tRNA-histidine guanylyltransferase 1-like (S. cerevisiae) [Source:MGI Symbol;Acc:MGI:1913878]				197.99	140.171	162.287	147.286	158.483	463.257	355.427	340.578	330.849	467.535	354.64	383.743
Sfrp1	ENSMUSG00000031548	Mm.281691	0.453749	-1.14003	0.0135183	18	secreted frizzled-related protein 1 [Source:MGI Symbol;Acc:MGI:892014]				394.445	614.921	251.545	454.205	533.167	192.578	219.261	262.694	211.527	115.423	203.251	223.487
Grm4	ENSMUSG00000063239	Mm.358940	0.261161	-1.93699	0.0137169	9	glutamate receptor, metabotropic 4 [Source:MGI Symbol;Acc:MGI:1351341]				16.8828	68.3245	39.2194	33.5142	18.5875	3.20963	6.98284	15.8409	16.2713	0	1.52533	20.7134
Tmem158	ENSMUSG00000054871	Mm.8569	2.24346	1.16572	0.0137491	19	transmembrane protein 158 [Source:MGI Symbol;Acc:MGI:1919559]				164.224	95.7952	119.011	100.543	108.59	265.33	211.58	241.573	250.578	305.359	336.336	236.569
LOC100043747	ENSMUSG00000071866	Mm.5246	2.82866	1.50012	0.0140031	3	peptidylprolyl isomerase A [Source:MGI Symbol;Acc:MGI:97749]				18.4176	15.4963	13.5239	12.3473	17.6092	67.4023	53.0696	51.4828	37.9663	36.5262	40.4213	19.6232
Rnf169	ENSMUSG00000058761	Mm.323087	0.38294	-1.38481	0.0142039	17	ring finger protein 169 [Source:MGI Symbol;Acc:MGI:1920257]				110.506	86.6383	100.077	89.0772	144.787	26.7469	50.2764	33.0018	59.6613	23.3768	40.4213	51.2384
Lonrf1	ENSMUSG00000039633	Mm.324032	3.46939	1.79468	0.0142353	18	LON peptidase N-terminal domain and ring finger 1 [Source:MGI Symbol;Acc:MGI:3609241]				9.20882	11.27	10.8192	9.70147	4.89144	34.2361	27.2331	38.2821	33.6273	26.2989	15.2533	47.9679
Lrch4	ENSMUSG00000079165	Mm.200763	0.357445	-1.48421	0.0143616	15	sin3 associated polypeptide [Source:MGI Symbol;Acc:MGI:3802945]				42.9745	41.5582	68.9721	52.9171	45.9796	20.3277	9.77598	14.5208	16.2713	20.4547	20.9733	23.984
Icam2	ENSMUSG00000001029	Mm.394	0.384392	-1.37935	0.0143799	3	intercellular adhesion molecule 2 [Source:MGI Symbol;Acc:MGI:96394]				44.5093	34.5144	33.8098	44.9796	46.9579	12.8385	15.3622	9.2405	17.356	18.9936	9.152	27.2545
Snrpn	ENSMUSG00000000948	Mm.274995	0.422453	-1.24314	0.0144677	17	small nuclear ribonucleoprotein N [Source:MGI Symbol;Acc:MGI:98347]				42.9745	57.7589	32.4575	95.2508	47.9361	18.1879	16.7588	43.5624	37.9663	14.6105	8.38933	23.984
Rnf12	ENSMUSG00000056537	Mm.427762	0.435491	-1.19929	0.0144702	20	ring finger protein, LIM domain interacting [Source:MGI Symbol;Acc:MGI:1342291]				230.221	501.516	839.837	713.499	692.628	212.906	319.814	254.774	399.189	163.637	146.813	318.332
Bbs2	ENSMUSG00000031755	Mm.292107	0.407547	-1.29496	0.0145047	18	Bardet-Biedl syndrome 2 (human) [Source:MGI Symbol;Acc:MGI:2135267]				50.6485	135.24	109.544	86.4313	103.699	38.5156	43.2936	52.8029	35.7968	16.0715	48.048	42.517
Lmx1b	ENSMUSG00000038765	Mm.39825	0.355263	-1.49304	0.0145047	12	LIM homeobox transcription factor 1 beta [Source:MGI Symbol;Acc:MGI:1100513]				9.20882	21.8357	10.8192	22.0488	19.5658	3.20963	3.49142	5.28029	11.9323	7.30524	2.66933	7.63126
Bag2	ENSMUSG00000042215	Mm.247037	0.431324	-1.21316	0.014547	1	BCL2-associated athanogene 2 [Source:MGI Symbol;Acc:MGI:1891254]				489.603	390.929	488.214	310.447	400.12	121.966	218.563	92.405	208.272	151.949	104.867	357.579
Zfp395	ENSMUSG00000034522	Mm.270087	0.395555	-1.33805	0.014593	6	zinc finger protein 395 [Source:MGI Symbol;Acc:MGI:2682318]				274.73	315.561	381.375	368.656	330.662	103.778	111.027	133.327	119.323	159.254	199.437	99.2064
Actb	ENSMUSG00000029580	Mm.328431	0.411513	-1.28099	0.0146453	15	actin, beta [Source:MGI Symbol;Acc:MGI:87904]				26136.2	20652.3	20471.2	27150	21849.1	6897.5	11123.7	7726.38	11714.2	7331.54	11162.8	11022.8
Calr	ENSMUSG00000003814	Mm.1971	0.230439	-2.11754	0.0146465	18	calreticulin [Source:MGI Symbol;Acc:MGI:88252]				4.60441	33.8101	41.9242	37.042	45.0013	4.27951	10.4743	3.96021	11.9323	0	14.1093	7.63126
Atp2a1	ENSMUSG00000030730	Mm.35134	0	#NAME?	0.0146705	17	ATPase, Ca++ transporting, cardiac muscle, fast twitch 1 [Source:MGI Symbol;Acc:MGI:105058]				3.06961	4.22626	2.70479	3.52781	1.95658	0	0	0	0	0	0	0
Ephb4	ENSMUSG00000029710	Mm.34533	0.456967	-1.12984	0.0148346	15	Eph receptor B4 [Source:MGI Symbol;Acc:MGI:104757]				46.0441	76.777	33.8098	49.3893	50.871	25.6771	20.2502	23.7613	32.5425	32.143	11.44	18.5331
Siah1a	ENSMUSG00000036840	Mm.324553	2.01877	1.01348	0.0148555	18	seven in absentia 1A [Source:MGI Symbol;Acc:MGI:108064]				202.594	40.1495	67.6197	55.563	47.9361	146.573	180.157	135.967	147.526	208.93	197.912	152.625
Actr2	ENSMUSG00000020152	Mm.259045	0.413031	-1.27568	0.0148878	3	ARP2 actin-related protein 2 homolog (yeast) [Source:MGI Symbol;Acc:MGI:1913963]				156.55	94.3865	78.4388	123.473	107.612	41.7252	62.1473	35.6419	71.5936	30.682	26.6933	55.5992
Nudt5	ENSMUSG00000025817	Mm.251904	0.367901	-1.44261	0.014893	12	nudix (nucleoside diphosphate linked moiety X)-type motif 5 [Source:MGI Symbol;Acc:MGI:1858232]				254.777	1217.16	639.682	625.304	945.027	228.954	344.254	184.81	318.917	251.3	274.941	293.258
Tssk6	ENSMUSG00000047654	Mm.432504	0.114769	-3.1232	0.014893	18	testis-specific serine kinase 6 [Source:MGI Symbol;Acc:MGI:2148775]				4.60441	23.2444	6.76197	12.3473	6.84802	0	0.698284	1.32007	4.33901	0	2.288	0
Vars	ENSMUSG00000007029	Mm.28420	0.324242	-1.62486	0.0149137	9	valyl-tRNA synthetase [Source:MGI Symbol;Acc:MGI:90675]				26.0917	94.3865	44.629	40.5698	39.1315	9.6289	8.37941	18.481	8.67801	27.7599	16.3973	21.8036
Rrp15	ENSMUSG00000001305	Mm.289841	2.49411	1.31853	0.0149438	1	ribosomal RNA processing 15 homolog (S. cerevisiae) [Source:MGI Symbol;Acc:MGI:1914473]				32.2309	26.0619	22.9907	12.3473	18.5875	92.0094	55.8627	43.5624	34.712	48.2146	71.6907	45.7875
Aldh2	ENSMUSG00000029455	Mm.284446	0.205223	-2.28473	0.0154637	15	aldehyde dehydrogenase 2, mitochondrial [Source:MGI Symbol;Acc:MGI:99600]				7.67402	19.0182	12.1715	6.17367	10.7612	3.20963	1.39657	3.96021	0	0	4.19467	3.27054
Nkx6-1	ENSMUSG00000035187	Mm.193072	2.79316	1.4819	0.0154708	15	NK6 homeobox 1 [Source:MGI Symbol;Acc:MGI:1206039]				107.436	113.405	40.5718	74.084	67.5019	233.233	194.821	318.137	271.188	286.365	115.163	156.986
Mad1l1	ENSMUSG00000029554	Mm.27250	0.394643	-1.34138	0.0155619	15	MAD1 mitotic arrest deficient 1-like 1 [Source:MGI Symbol;Acc:MGI:1341857]				50.6485	57.7589	35.1622	32.6322	36.1967	14.9783	11.1725	15.8409	23.8645	8.76628	12.2027	30.525
Tm9sf2	ENSMUSG00000025544	Mm.275191	0.400363	-1.32062	0.0155624	6	transmembrane 9 superfamily member 2 [Source:MGI Symbol;Acc:MGI:1915309]				240.964	1312.96	1217.15	1499.32	1377.43	381.946	589.352	463.345	552.138	192.858	358.072	627.943
Itpkb	ENSMUSG00000038855	Mm.132535	0.413208	-1.27506	0.015592	1	inositol 1,4,5-trisphosphate 3-kinase B [Source:MGI Symbol;Acc:MGI:109235]				46.0441	79.5945	70.3245	59.9727	68.4802	21.3975	22.3451	26.4014	31.4578	35.0651	25.9307	25.0741
Nol5a	ENSMUSG00000027405	Mm.29363	2.1337	1.09336	0.0156136	12	NOP56 ribonucleoprotein homolog (yeast) [Source:MGI Symbol;Acc:MGI:1914384]				859.49	161.302	239.374	164.043	227.941	634.437	898.691	359.059	862.377	626.789	943.419	610.501
Tyro3	ENSMUSG00000027298	Mm.2901	0.326666	-1.61411	0.015819	12	TYRO3 protein tyrosine kinase 3 [Source:MGI Symbol;Acc:MGI:104294]				19.9525	31.6969	20.2859	18.521	13.696	11.7686	8.37941	3.96021	4.33901	7.30524	5.33867	6.54108
Gcn1l1	ENSMUSG00000041638	Mm.153014	0.359122	-1.47745	0.0159194	15	GCN1 general control of amino-acid synthesis 1-like 1 (yeast) [Source:MGI Symbol;Acc:MGI:2444248]				27.6265	56.3501	24.3431	18.521	30.3269	8.55902	10.4743	9.2405	4.33901	26.2989	10.296	9.81162
Prpf4	ENSMUSG00000066148	Mm.30660	0.454425	-1.13789	0.015936	14	PRP4 pre-mRNA processing factor 4 homolog (yeast) [Source:MGI Symbol;Acc:MGI:1917302]				377.562	866.383	631.568	708.208	843.285	305.985	332.383	299.656	342.781	249.839	336.717	312.882
Rab31	ENSMUSG00000056515	Mm.29274	0.373432	-1.42108	0.0160065	9	RAB31, member RAS oncogene family [Source:MGI Symbol;Acc:MGI:1914603]				62.927	150.737	94.6676	77.6118	118.373	17.118	30.7245	22.4412	27.1188	45.2925	76.2667	44.6974
Sec22a	ENSMUSG00000034473	Mm.259164	0.407443	-1.29533	0.0160211	8	SEC22 vesicle trafficking protein homologe A (S. cerevisiae) [Source:MGI Symbol;Acc:MGI:2447876]				41.4397	115.518	101.43	76.7298	92.9374	22.4674	53.7679	30.3616	36.8815	24.8378	36.608	39.2465
Tubb2c	ENSMUSG00000036752	Mm.227260	0.39302	-1.34732	0.0160336	12	tubulin, beta 4B class IVB [Source:MGI Symbol;Acc:MGI:1915472]				26.0917	48.602	35.1622	37.9239	24.4572	6.41926	10.4743	11.8806	15.1865	20.4547	11.8213	18.5331
Cxx1b	ENSMUSG00000067924	Mm.391252	4.36676	2.12656	0.0161593	20	CAAX box 1 homolog B (human) [Source:MGI Symbol;Acc:MGI:3576504]				12.2784	0.704377	0	4.40976	0.978289	28.8867	9.77598	25.0814	14.1018	4.38314	13.728	16.3527
Sytl2	ENSMUSG00000030616	Mm.26751	0.147635	-2.75989	0.0162066	17	synaptotagmin-like 2 [Source:MGI Symbol;Acc:MGI:1933366]				3.06961	7.74814	5.40958	7.05562	5.86973	1.06988	0	1.32007	3.25425	0	0.381333	0
Psmd10	ENSMUSG00000031429	Mm.17640	2.28215	1.19039	0.0163025	20	proteasome (prosome, macropain) 26S subunit, non-ATPase, 10 [Source:MGI Symbol;Acc:MGI:1858898]				113.576	27.4707	39.2194	37.9239	27.3921	136.944	104.743	114.846	120.407	135.877	83.512	88.3046
Orc2l	ENSMUSG00000026037	Mm.3411	2.28021	1.18917	0.0163234	1	origin recognition complex, subunit 2 [Source:MGI Symbol;Acc:MGI:1328306]				127.389	37.332	24.3431	36.16	19.5658	123.036	118.01	85.8046	90.0344	141.722	86.5627	136.272
Tmed1	ENSMUSG00000032180	Mm.196618	2.30826	1.2068	0.016388	19	transmembrane emp24 domain containing 1 [Source:MGI Symbol;Acc:MGI:106201]				962.322	895.263	814.141	627.068	610.452	2058.44	1615.83	1599.93	1571.8	2063	1867.39	1856.58
Cdca7l	ENSMUSG00000021175	Mm.281149	0.373356	-1.42138	0.0163916	4	cell division cycle associated 7 like [Source:MGI Symbol;Acc:MGI:2384982]				176.502	833.277	526.081	560.04	724.912	127.315	304.452	116.166	301.561	109.579	217.741	297.619
Mink1	ENSMUSG00000020827	Mm.42967	0.386381	-1.3719	0.0164227	3	misshapen-like kinase 1 (zebrafish) [Source:MGI Symbol;Acc:MGI:1355329]				116.645	150.032	97.3724	87.3133	129.134	35.3059	40.5005	48.8426	41.2206	40.9093	70.1653	37.0661
Bmi1	ENSMUSG00000026739	Mm.289584	0.473589	-1.07829	0.0167006	12	Bmi1 polycomb ring finger oncogene [Source:MGI Symbol;Acc:MGI:88174]				115.11	257.802	243.431	245.183	317.944	120.896	119.407	113.526	135.594	99.3512	75.504	117.739
Rbmx2	ENSMUSG00000031107	Mm.32561	0.371239	-1.42958	0.0167507	20	RNA binding motif protein, X-linked 2 [Source:MGI Symbol;Acc:MGI:1919414]				6.13922	73.2552	73.0293	96.1328	79.2414	21.3975	23.7417	27.7215	37.9663	18.9936	12.2027	28.3447
Ppp2r5d	ENSMUSG00000059409	Mm.295009	0.411685	-1.28039	0.0169322	9	protein phosphatase 2, regulatory subunit B (B56), delta isoform [Source:MGI Symbol;Acc:MGI:2388481]				458.906	432.487	305.641	296.336	270.986	144.433	138.26	145.208	171.391	124.189	181.133	112.289
Ets1	ENSMUSG00000032035	Mm.292415	0.429313	-1.2199	0.0171398	19	E26 avian leukemia oncogene 1, 5' domain [Source:MGI Symbol;Acc:MGI:95455]				36.8353	63.3939	21.6383	50.2713	69.4585	17.118	22.3451	13.2007	37.9663	18.9936	14.872	20.7134
Tox4	ENSMUSG00000016831	Mm.246237	2.29153	1.19631	0.0171398	6	TOX high mobility group box family member 4 [Source:MGI Symbol;Acc:MGI:1915389]				199.525	169.755	193.392	217.842	194.679	550.987	442.014	484.466	278.781	479.224	514.8	378.292
Arl5a	ENSMUSG00000036093	Mm.314378	0.46714	-1.09807	0.0171719	12	ADP-ribosylation factor-like 5A [Source:MGI Symbol;Acc:MGI:1922673]				178.037	332.466	196.097	262.822	360.01	103.778	145.243	112.206	144.272	127.111	106.011	130.822
Taf7	ENSMUSG00000051316	Mm.236009	2.34613	1.23028	0.017233	10	TAF7 RNA polymerase II, TATA box binding protein (TBP)-associated factor [Source:MGI Symbol;Acc:MGI:1346348]				357.609	280.342	302.936	366.892	339.466	1047.41	687.81	823.724	888.411	601.952	709.28	651.927
Mmab	ENSMUSG00000029575	Mm.105182	0.460038	-1.12018	0.0173693	15	methylmalonic aciduria (cobalamin deficiency) type B homolog (human) [Source:MGI Symbol;Acc:MGI:1924947]				27.6265	138.762	75.7341	91.723	89.0243	34.2361	55.1644	39.6021	40.1358	39.4483	19.0667	44.6974
Gp1bb	ENSMUSG00000050761	Mm.475622	0.170233	-2.55442	0.0178212	8	glycoprotein Ib, beta polypeptide [Source:MGI Symbol;Acc:MGI:107852]				18.4176	7.04377	9.46676	8.81952	3.91315	2.13975	0.698284	2.64014	1.08475	0	1.52533	3.27054
Ranbp5	ENSMUSG00000030662	Mm.221452	2.35965	1.23857	0.0179462	6	importin 5 [Source:MGI Symbol;Acc:MGI:1917822]				379.097	213.426	173.106	192.266	206.419	642.996	355.427	559.71	427.392	844.485	469.04	547.27
Nono	ENSMUSG00000031311	Mm.280069	0.299438	-1.73967	0.017961	20	non-POU-domain-containing, octamer binding protein [Source:MGI Symbol;Acc:MGI:1855692]				90.5534	814.964	461.166	393.351	643.714	196.857	178.761	97.6853	100.882	176.787	134.611	122.1
Gpr161	ENSMUSG00000040836	Mm.329929	0.30365	-1.71952	0.0180149	1	G protein-coupled receptor 161 [Source:MGI Symbol;Acc:MGI:2685054]				7.67402	22.54	8.11436	21.1669	21.5223	3.20963	8.37941	6.60036	2.1695	4.38314	5.33867	4.36072
Pold2	ENSMUSG00000020471	Mm.35788	0.347592	-1.52453	0.018032	3	polymerase (DNA directed), delta 2, regulatory subunit [Source:MGI Symbol;Acc:MGI:1097163]				1071.29	772.701	573.415	418.927	471.535	148.713	144.545	212.531	292.883	124.189	309.643	377.202
Dact3	ENSMUSG00000078794	Mm.381664	2.36944	1.24455	0.0181267	17	dapper homolog 3, antagonist of beta-catenin (xenopus) [Source:MGI Symbol;Acc:MGI:3654828]				50.6485	19.7225	35.1622	35.2781	17.6092	72.7517	72.6215	75.2441	90.0344	99.3512	76.2667	39.2465
C1ql4	ENSMUSG00000001076	Mm.309917	0	#NAME?	0.0183194	7	complement component 1, q subcomponent-like 4 [Source:MGI Symbol;Acc:MGI:3579909]				1.5348	5.63501	0	4.40976	1.95658	0	0	0	0	0	0	0
Foxn3	ENSMUSG00000033713	Mm.341972	2.57262	1.36324	0.0184961	4	forkhead box N3 [Source:MGI Symbol;Acc:MGI:1918625]				30.6961	14.7919	14.8763	20.2849	22.5006	59.9131	49.5782	63.3634	37.9663	70.1303	55.6747	34.8857
Wnt5b	ENSMUSG00000030170	Mm.321818	0.163905	-2.60907	0.0186684	16	wingless-related MMTV integration site 5B [Source:MGI Symbol;Acc:MGI:98959]				16.8828	123.97	94.6676	39.6878	108.59	6.41926	18.8537	9.2405	10.8475	1.46105	27.0747	14.1723
Ssb	ENSMUSG00000068882	Mm.10508	2.34128	1.2273	0.0187104	12	Sjogren syndrome antigen B [Source:MGI Symbol;Acc:MGI:98423]				498.811	542.37	810.084	762.007	786.544	2095.89	1599.07	1873.18	2001.37	1269.65	1392.25	912.48
Zfp46	ENSMUSG00000051351	Mm.1504	0.324099	-1.6255	0.0187104	14	zinc finger protein 46 [Source:MGI Symbol;Acc:MGI:99192]				6.13922	27.4707	22.9907	24.6947	32.2835	4.27951	6.98284	9.2405	6.50851	7.30524	10.6773	6.54108
Dmxl1	ENSMUSG00000037416	Mm.257790	0.429155	-1.22043	0.0189808	10	Dmx-like 1 [Source:MGI Symbol;Acc:MGI:2443926]				81.3446	138.058	154.173	254.002	265.116	65.2625	74.0181	71.2838	114.984	54.0588	48.8107	107.928
Smek1	ENSMUSG00000041846	Mm.87077	2.23602	1.16093	0.0189808	4	SMEK homolog 1, suppressor of mek1 (Dictyostelium) [Source:MGI Symbol;Acc:MGI:1915984]				159.62	56.3501	104.134	89.0772	95.8723	226.814	251.382	267.974	273.357	214.774	178.845	167.888
Eny2	ENSMUSG00000022338	Mm.291828	2.23051	1.15737	0.0190329	7	enhancer of yellow 2 homolog (Drosophila) [Source:MGI Symbol;Acc:MGI:1919286]				130.458	84.5252	93.3152	96.1328	140.874	251.421	256.969	174.249	188.747	330.197	296.296	204.954
Fbxl10	ENSMUSG00000029475	Mm.86406	0.301808	-1.7283	0.0193748	15	lysine (K)-specific demethylase 2B [Source:MGI Symbol;Acc:MGI:1354737]				27.6265	199.339	93.3152	110.244	93.9157	21.3975	44.6902	47.5226	28.2035	23.3768	24.7867	31.6152
Batf2	ENSMUSG00000039699	Mm.159219	0.088362	-3.50043	0.019412	11	basic leucine zipper transcription factor, ATF-like 2 [Source:MGI Symbol;Acc:MGI:1921731]				3.06961	27.4707	10.8192	12.3473	7.82631	1.06988	2.79314	0	0	1.46105	2.288	0
Rassf3	ENSMUSG00000025795	Mm.41265	3.49233	1.80419	0.0194528	2	Ras association (RalGDS/AF-6) domain family member 3 [Source:MGI Symbol;Acc:MGI:2179722]				7.67402	4.22626	0	5.29171	1.95658	11.7686	11.8708	9.2405	13.017	8.76628	24.7867	14.1723
Pigg	ENSMUSG00000029263	Mm.319881	0.247224	-2.01611	0.0194579	15	phosphatidylinositol glycan anchor biosynthesis, class G [Source:MGI Symbol;Acc:MGI:3576484]				23.0221	58.4633	39.2194	32.6322	82.1762	9.6289	13.9657	9.2405	14.1018	2.92209	24.024	7.63126
Gja4	ENSMUSG00000050234	Mm.24615	0.297064	-1.75115	0.0194588	14	gap junction protein, alpha 4 [Source:MGI Symbol;Acc:MGI:95715]				42.9745	78.8902	21.6383	29.9864	69.4585	8.55902	14.664	6.60036	18.4408	18.9936	22.88	10.9018
Tom1l2	ENSMUSG00000000538	Mm.218875	0.409975	-1.28639	0.0194608	3	target of myb1-like 2 (chicken) [Source:MGI Symbol;Acc:MGI:2443306]				55.2529	102.839	114.953	69.6742	91.9591	4.27951	24.4399	23.7613	67.2546	24.8378	20.9733	83.9438
Cdc5l	ENSMUSG00000023932	Mm.28270	0.344846	-1.53597	0.0195249	9	cell division cycle 5-like (S. pombe) [Source:MGI Symbol;Acc:MGI:1918952]				12.2784	23.2444	14.8763	22.9308	21.5223	7.48914	9.77598	6.60036	11.9323	4.38314	3.432	2.18036
Mark4	ENSMUSG00000030397	Mm.260504	0.238069	-2.07055	0.0195357	17	MAP/microtubule affinity-regulating kinase 4 [Source:MGI Symbol;Acc:MGI:1920955]				30.6961	135.24	39.2194	59.0908	68.4802	7.48914	26.5348	17.1609	13.017	16.0715	17.5413	13.0822
Dgcr6	ENSMUSG00000003531	Mm.27155	2.14569	1.10144	0.0195961	8	DiGeorge syndrome critical region gene 6 [Source:MGI Symbol;Acc:MGI:1202877]				53.7181	16.905	24.3431	7.93757	8.8046	48.1445	54.4661	30.3616	27.1188	52.5977	62.92	59.9599
Fscn1	ENSMUSG00000029581	Mm.289707	2.25794	1.17501	0.0196785	15	fascin homolog 1, actin bundling protein (Strongylocentrotus purpuratus) [Source:MGI Symbol;Acc:MGI:1352745]				1312.26	690.289	650.501	823.743	422.621	1901.17	1738.03	2374.81	1596.75	1867.22	1442.2	1406.33
Zc3h6	ENSMUSG00000042851	Mm.26377	0.375715	-1.41229	0.0197506	12	zinc finger CCCH type containing 6 [Source:MGI Symbol;Acc:MGI:1926001]				15.348	51.4195	29.7527	24.6947	42.0664	11.7686	12.5691	5.28029	13.017	10.2273	14.4907	18.5331
Wdhd1	ENSMUSG00000037572	Mm.265615	0.483442	-1.04859	0.0199006	6	WD repeat and HMG-box DNA binding protein 1 [Source:MGI Symbol;Acc:MGI:2443514]				121.25	602.242	384.08	388.941	543.928	189.368	205.295	192.73	195.255	232.307	141.475	224.577
Centg3	ENSMUSG00000023353	Mm.250703	0.421845	-1.24521	0.0199505	15	ArfGAP with GTPase domain, ankyrin repeat and PH domain 3 [Source:MGI Symbol;Acc:MGI:2183446]				44.5093	62.6895	32.4575	36.16	61.6322	10.6988	20.9485	29.0416	23.8645	17.5326	15.2533	22.8938
Gpaa1	ENSMUSG00000022561	Mm.5903	0.461212	-1.1165	0.0200017	7	GPI anchor attachment protein 1 [Source:MGI Symbol;Acc:MGI:1202392]				316.17	729.734	417.89	358.073	467.622	231.093	255.572	203.291	198.51	217.696	240.24	131.912
Vps26b	ENSMUSG00000031988	Mm.218717	2.42909	1.28042	0.0200706	19	vacuolar protein sorting 26 homolog B (yeast) [Source:MGI Symbol;Acc:MGI:1917656]				185.711	257.097	315.108	204.613	298.378	708.259	551.644	541.229	456.68	778.738	477.429	774.028
Mcl1	ENSMUSG00000038612	Mm.1639	0.452305	-1.14463	0.0201352	13	myeloid cell leukemia sequence 1 [Source:MGI Symbol;Acc:MGI:101769]				1395.14	2602.67	2368.04	2674.96	2590.51	939.352	1083.74	1087.74	1371.13	954.064	1243.53	685.723
Tagln	ENSMUSG00000032085	Mm.283283	0.34061	-1.55381	0.0203212	19	transgelin [Source:MGI Symbol;Acc:MGI:106012]				38.3701	26.0619	71.6769	59.9727	57.719	13.9084	34.9142	3.96021	29.2883	8.76628	16.016	14.1723
Bcl2l1	ENSMUSG00000007659	Mm.238213	0.388777	-1.36299	0.020351	12	BCL2-like 1 [Source:MGI Symbol;Acc:MGI:88139]				184.176	170.459	119.011	114.654	117.395	46.0047	61.449	51.4828	59.6613	36.5262	76.648	52.3286
Zfr	ENSMUSG00000022201	Mm.273496	2.08037	1.05684	0.0204565	7	zinc finger RNA binding protein [Source:MGI Symbol;Acc:MGI:1341890]				224.081	63.3939	82.496	57.3269	98.8072	222.534	295.374	162.369	239.73	203.086	185.709	223.487
Erich1	ENSMUSG00000051978	Mm.268896	2.4433	1.28883	0.0205092	18	glutamate-rich 1 [Source:MGI Symbol;Acc:MGI:3588201]				21.4873	10.5656	12.1715	7.05562	9.78289	33.1662	20.9485	33.0018	41.2206	14.6105	49.5733	16.3527
Slc2a4	ENSMUSG00000018566	Mm.10661	0.226554	-2.14207	0.0205092	3	solute carrier family 2 (facilitated glucose transporter), member 4 [Source:MGI Symbol;Acc:MGI:95758]				7.67402	21.8357	4.05718	8.81952	14.6743	4.27951	2.79314	0	5.42376	1.46105	3.05067	1.09018
Nudt3	ENSMUSG00000024213	Mm.144699	2.15244	1.10597	0.0205203	9	nudix (nucleotide diphosphate linked moiety X)-type motif 3 [Source:MGI Symbol;Acc:MGI:1928484]				133.528	102.135	110.896	86.4313	115.438	207.556	291.184	158.409	184.408	287.826	316.125	207.134
Cdk6	ENSMUSG00000040274	Mm.31672	2.09547	1.06728	0.0205352	15	cyclin-dependent kinase 6 [Source:MGI Symbol;Acc:MGI:1277162]				89.0186	35.9232	48.6862	44.9796	41.0881	86.6601	87.2855	124.087	87.8649	125.65	168.549	81.7635
Edg4	ENSMUSG00000031861	Mm.23253	0.387886	-1.3663	0.0205352	18	lysophosphatidic acid receptor 2 [Source:MGI Symbol;Acc:MGI:1858422]				181.107	201.452	197.449	188.738	180.005	51.3541	71.225	66.0036	64.0003	71.5913	121.264	69.7715
Smyd1	ENSMUSG00000055027	Mm.234274	0.428261	-1.22344	0.0205636	16	SET and MYND domain containing 1 [Source:MGI Symbol;Acc:MGI:104790]				227.151	190.182	119.011	117.3	174.135	35.3059	115.217	42.2423	119.323	80.3576	52.624	51.2384
Efhd1	ENSMUSG00000026255	Mm.247951	0.266165	-1.90961	0.0208998	1	EF hand domain containing 1 [Source:MGI Symbol;Acc:MGI:1921607]				27.6265	15.4963	43.2766	25.5766	9.78289	4.27951	7.68112	11.8806	8.67801	1.46105	2.66933	8.72144
Syde2	ENSMUSG00000036863	Mm.268854	0.325697	-1.6184	0.0209011	13	synapse defective 1, Rho GTPase, homolog 2 (C. elegans) [Source:MGI Symbol;Acc:MGI:3036264]				13.8132	69.0289	36.5146	33.5142	54.7842	10.6988	23.0434	14.5208	17.356	4.38314	14.872	9.81162
Jmjd2b	ENSMUSG00000024201	Mm.45047	0.309328	-1.69279	0.0209159	9	lysine (K)-specific demethylase 4B [Source:MGI Symbol;Acc:MGI:2442355]				9.20882	26.0619	24.3431	9.70147	12.7178	1.06988	5.58627	3.96021	4.33901	4.38314	4.19467	11.992
Bckdhb	ENSMUSG00000032263	Mm.12819	2.57192	1.36284	0.0209231	19	branched chain ketoacid dehydrogenase E1, beta polypeptide [Source:MGI Symbol;Acc:MGI:88137]				21.4873	9.15689	10.8192	14.9932	8.8046	32.0963	43.2936	21.1211	35.7968	36.5262	38.896	27.2545
Wdr31	ENSMUSG00000028391	Mm.155573	0.395624	-1.3378	0.0209542	14	WD repeat domain 31 [Source:MGI Symbol;Acc:MGI:1918604]				27.6265	50.7151	41.9242	51.1532	26.4138	14.9783	20.9485	17.1609	19.5255	5.84419	12.584	18.5331
Mapkbp1	ENSMUSG00000033902	Mm.330501	0.235439	-2.08657	0.020963	12	mitogen-activated protein kinase binding protein 1 [Source:MGI Symbol;Acc:MGI:1347004]				4.60441	19.0182	12.1715	12.3473	22.5006	2.13975	5.58627	0	3.25425	1.46105	6.48267	4.36072
Def6	ENSMUSG00000002257	Mm.204731	0.128119	-2.96444	0.0209824	9	differentially expressed in FDCP 6 [Source:MGI Symbol;Acc:MGI:1346328]				7.67402	11.27	6.76197	7.93757	5.86973	0	1.39657	2.64014	0	0	3.05067	0
Tceal1	ENSMUSG00000049536	Mm.40713	3.23508	1.6938	0.0209824	20	transcription elongation factor A (SII)-like 1 [Source:MGI Symbol;Acc:MGI:2385317]				4.60441	4.22626	8.11436	7.93757	13.696	33.1662	26.5348	18.481	22.7798	33.6041	19.448	20.7134
Tacc2	ENSMUSG00000030852	Mm.86322	0.397503	-1.33096	0.0211328	17	transforming, acidic coiled-coil containing protein 2 [Source:MGI Symbol;Acc:MGI:1928899]				39.9049	38.0363	25.6955	40.5698	22.5006	11.7686	4.1897	14.5208	11.9323	14.6105	10.6773	25.0741
Xpo5	ENSMUSG00000067150	Mm.275039	0.532433	-0.909328	0.0212216	9	exportin 5 [Source:MGI Symbol;Acc:MGI:1913789]				606.248	738.187	270.479	406.58	555.668	248.212	236.02	343.219	431.731	340.424	112.112	209.314
Csrp1	ENSMUSG00000026421	Mm.196484	0.268109	-1.89911	0.0214964	1	cysteine and glycine-rich protein 1 [Source:MGI Symbol;Acc:MGI:88549]				131.993	180.32	378.67	154.342	180.983	10.6988	68.4318	21.1211	88.9496	24.8378	39.2773	131.912
Ube2j2	ENSMUSG00000023286	Mm.371673	0.235608	-2.08554	0.0214964	14	ubiquitin-conjugating enzyme E2, J2 homolog (yeast) [Source:MGI Symbol;Acc:MGI:2153608]				30.6961	114.109	62.2101	65.2645	78.2631	8.55902	24.4399	6.60036	11.9323	4.38314	48.8107	10.9018
Ccdc98	ENSMUSG00000035234	Mm.486560	2.60029	1.37867	0.0215437	15	family with sequence similarity 175, member A [Source:MGI Symbol;Acc:MGI:1917931]				23.0221	20.4269	28.4003	23.8127	15.6526	70.6119	56.561	71.2838	62.9156	39.4483	48.8107	55.5992
Snx6	ENSMUSG00000005656	Mm.28240	2.07904	1.05592	0.0215437	4	sorting nexin 6 [Source:MGI Symbol;Acc:MGI:1919433]				217.942	46.4889	58.1529	69.6742	45.0013	206.486	134.071	211.211	207.188	149.027	167.405	197.323
Tcp1	ENSMUSG00000065061	NA	7.84961	2.97262	0.0216143	3	Small nucleolar RNA SNORA29 [Source:RFAM;Acc:RF00429]				0	0.704377	2.70479	0	0.978289	3.20963	4.88799	9.2405	5.42376	14.6105	6.48267	4.36072
Yipf5	ENSMUSG00000024487	Mm.270382	0.454079	-1.13898	0.0216501	10	Yip1 domain family, member 5 [Source:MGI Symbol;Acc:MGI:1914430]				93.6231	228.218	200.154	193.148	247.507	89.8697	89.3803	79.2043	93.2886	52.5977	87.7067	119.92
Cbll1	ENSMUSG00000020659	Mm.273270	0.463439	-1.10955	0.0216767	4	Casitas B-lineage lymphoma-like 1 [Source:MGI Symbol;Acc:MGI:2144842]				82.8794	324.718	231.259	254.884	308.161	109.127	152.226	84.4846	131.255	83.2797	114.781	104.657
Tsc22d3	ENSMUSG00000031431	Mm.22216	0.430851	-1.21474	0.0217287	20	TSC22 domain family, member 3 [Source:MGI Symbol;Acc:MGI:1196284]				72.1358	128.901	125.773	45.8615	102.72	29.9566	44.6902	34.3219	36.8815	56.9808	38.1333	45.7875
Atp8b3	ENSMUSG00000003341	Mm.52511	0.281639	-1.82808	0.0217611	2	ATPase, class I, type 8B, member 3 [Source:MGI Symbol;Acc:MGI:1914581]				1.5348	21.8357	6.76197	14.1112	14.6743	6.41926	3.49142	5.28029	1.08475	2.92209	0.762667	3.27054
Cat	ENSMUSG00000027187	Mm.4215	2.20779	1.14261	0.0217611	12	catalase [Source:MGI Symbol;Acc:MGI:88271]				300.822	152.85	274.536	269.877	184.897	593.782	434.333	653.435	578.173	417.86	485.056	493.851
Asf1a	ENSMUSG00000019857	Mm.272989	2.46076	1.29911	0.0217956	2	ASF1 anti-silencing function 1 homolog A (S. cerevisiae) [Source:MGI Symbol;Acc:MGI:1913653]				197.99	368.389	438.176	464.789	463.709	1299.9	1002.04	970.252	853.699	1018.35	693.264	821.995
Eif4a2	ENSMUSG00000022884	Mm.260084	0.449947	-1.15217	0.0221018	8	eukaryotic translation initiation factor 4A2 [Source:MGI Symbol;Acc:MGI:106906]				953.113	1262.24	1484.93	1065.4	1552.54	568.105	583.067	399.982	429.562	688.153	572	739.142
Ssbp1	ENSMUSG00000029911	Mm.276356	0.429902	-1.21792	0.0221697	16	single-stranded DNA binding protein 1 [Source:MGI Symbol;Acc:MGI:1920040]				131.993	231.74	239.374	207.259	222.072	96.289	89.3803	62.0434	95.4581	65.7471	105.629	106.838
Dusp5	ENSMUSG00000034765	Mm.482424	2.63331	1.39688	0.022257	11	dual specificity phosphatase 5 [Source:MGI Symbol;Acc:MGI:2685183]				29.1613	23.9488	22.9907	32.6322	17.6092	65.2625	47.4833	67.3236	72.6783	90.5849	61.3947	61.0501
Ehd4	ENSMUSG00000027293	Mm.132226	0.431399	-1.21291	0.0223526	12	EH-domain containing 4 [Source:MGI Symbol;Acc:MGI:1919619]				55.2529	159.189	156.878	164.925	209.354	49.2144	94.9666	59.4032	49.8986	61.364	75.504	59.9599
Frmd6	ENSMUSG00000048285	Mm.2962	0.140708	-2.82922	0.0224248	4	FERM domain containing 6 [Source:MGI Symbol;Acc:MGI:2442579]				0	14.0875	6.76197	4.40976	10.7612	2.13975	0.698284	1.32007	1.08475	0	0.762667	1.09018
Coro6	ENSMUSG00000020836	Mm.33477	0.129403	-2.95006	0.0224734	3	coronin 6 [Source:MGI Symbol;Acc:MGI:2183448]				10.7436	4.93064	6.76197	2.64586	10.7612	0	2.09485	0	1.08475	1.46105	0.762667	1.09018
Nthl1	ENSMUSG00000041429	Mm.148315	0.454897	-1.13639	0.0224734	9	nth (endonuclease III)-like 1 (E.coli) [Source:MGI Symbol;Acc:MGI:1313275]				41.4397	70.4377	50.0386	34.3961	53.8059	27.8168	30.0262	31.6817	27.1188	18.9936	8.38933	15.2625
Prps2	ENSMUSG00000025742	Mm.272955	0.310779	-1.68604	0.0226707	20	phosphoribosyl pyrophosphate synthetase 2 [Source:MGI Symbol;Acc:MGI:97776]				225.616	572.658	1115.72	626.186	600.669	147.643	201.804	190.09	212.611	119.806	201.344	293.258
Cyp26c1	ENSMUSG00000062432	Mm.457750	0.370255	-1.43341	0.0226715	11	cytochrome P450, family 26, subfamily c, polypeptide 1 [Source:MGI Symbol;Acc:MGI:2679699]				104.367	122.562	51.391	56.4449	34.2401	21.3975	33.5176	29.0416	44.4748	21.9157	12.584	28.3447
Zfp187	ENSMUSG00000022228	Mm.441899	0.360596	-1.47155	0.0227523	5	zinc finger protein 187 [Source:MGI Symbol;Acc:MGI:3531417]				18.4176	47.1932	59.5053	68.7923	88.046	27.8168	18.8537	10.5606	13.017	16.0715	24.4053	31.6152
Prkci	ENSMUSG00000037643	Mm.291554	2.3178	1.21275	0.0228103	13	protein kinase C, iota [Source:MGI Symbol;Acc:MGI:99260]				168.828	119.04	97.3724	139.348	122.286	335.941	265.348	231.012	269.018	414.937	291.72	291.078
Sept5	ENSMUSG00000072214	Mm.20365	0.16817	-2.57201	0.022816	8	septin 5 [Source:MGI Symbol;Acc:MGI:1195461]				19.9525	6.33939	10.8192	8.81952	3.91315	2.13975	0.698284	2.64014	0	1.46105	1.52533	3.27054
Orc4l	ENSMUSG00000026761	Mm.291059	2.43502	1.28393	0.022816	12	origin recognition complex, subunit 4 [Source:MGI Symbol;Acc:MGI:1347043]				82.8794	82.4121	155.525	133.175	134.026	423.671	302.357	330.018	331.934	249.839	163.973	202.773
Ppm1b	ENSMUSG00000061130	Mm.249695	2.5538	1.35265	0.022816	9	protein phosphatase 1B, magnesium dependent, beta isoform [Source:MGI Symbol;Acc:MGI:101841]				67.5314	41.5582	60.8577	70.5562	51.8493	103.778	134.769	240.253	196.34	150.488	72.4533	147.174
Aco1	ENSMUSG00000028405	Mm.331547	0.40464	-1.30529	0.0228672	14	aconitase 1 [Source:MGI Symbol;Acc:MGI:87879]				618.526	748.752	647.797	636.769	709.259	120.896	296.072	198.011	288.544	258.605	453.024	288.898
Aggf1	ENSMUSG00000021681	Mm.36785	0.498958	-1.00301	0.0228824	5	angiogenic factor with G patch and FHA domains 1 [Source:MGI Symbol;Acc:MGI:1913799]				185.711	363.458	339.451	359.836	449.034	128.385	159.907	257.414	274.442	128.572	110.587	126.461
Mynn	ENSMUSG00000037730	Mm.200378	3.12488	1.6438	0.0229396	13	myoneurin [Source:MGI Symbol;Acc:MGI:1931415]				6.13922	3.52188	9.46676	7.05562	10.7612	25.6771	23.0434	11.8806	31.4578	18.9936	16.7787	33.7956
Odc1	ENSMUSG00000011179	Mm.34102	0.480807	-1.05647	0.0229778	4	ornithine decarboxylase, structural 1 [Source:MGI Symbol;Acc:MGI:97402]				26.0917	132.423	77.0864	81.1396	96.8506	38.5156	37.7073	48.8426	58.5766	32.143	25.5493	37.0661
Prune	ENSMUSG00000015711	Mm.14155	0.373711	-1.42	0.0231253	13	prune homolog (Drosophila) [Source:MGI Symbol;Acc:MGI:1925152]				13.8132	32.4013	37.867	36.16	24.4572	8.55902	7.68112	17.1609	15.1865	10.2273	11.44	5.4509
Itga3	ENSMUSG00000001507	Mm.57035	0.361945	-1.46616	0.0231483	3	integrin alpha 3 [Source:MGI Symbol;Acc:MGI:96602]				30.6961	45.0801	27.0479	22.9308	19.5658	13.9084	11.1725	6.60036	8.67801	10.2273	11.0587	11.992
Fcho2	ENSMUSG00000041685	Mm.23928	0.417477	-1.26023	0.0235966	5	FCH domain only 2 [Source:MGI Symbol;Acc:MGI:3505790]				69.0662	101.43	197.449	174.627	207.397	88.7998	78.2078	66.0036	57.4918	46.7535	62.92	38.1563
Nat8l	ENSMUSG00000048142	Mm.274610	0.46889	-1.09268	0.023637	15	N-acetyltransferase 8-like [Source:MGI Symbol;Acc:MGI:2447776]				112.041	319.083	160.935	129.647	141.852	79.1709	70.5267	96.3652	93.2886	106.656	51.0987	69.7715
Igf2bp2	ENSMUSG00000033581	Mm.489442	2.11049	1.07757	0.0240849	8	insulin-like growth factor 2 mRNA binding protein 2 [Source:MGI Symbol;Acc:MGI:1890358]				1092.78	283.864	240.726	403.934	334.575	1062.39	713.646	1304.23	1249.63	971.597	798.131	861.242
Rfx2	ENSMUSG00000024206	Mm.102	0.25373	-1.97863	0.0240878	9	regulatory factor X, 2 (influences HLA class II expression) [Source:MGI Symbol;Acc:MGI:106583]				23.0221	38.0363	12.1715	10.5834	22.5006	4.27951	5.58627	2.64014	5.42376	7.30524	11.44	1.09018
Col5a2	ENSMUSG00000026042	Mm.10299	0.301916	-1.72778	0.0242894	1	collagen, type V, alpha 2 [Source:MGI Symbol;Acc:MGI:88458]				19.9525	131.014	159.582	150.814	206.419	42.7951	46.0867	36.962	35.7968	26.2989	58.344	35.9759
Hoxa2	ENSMUSG00000014704	Mm.131	2.93381	1.55278	0.0243843	16	homeobox A2 [Source:MGI Symbol;Acc:MGI:96174]				24.5569	50.7151	91.9628	74.9659	53.8059	154.062	188.537	188.77	90.0344	153.41	351.589	89.3947
Abhd6	ENSMUSG00000025277	Mm.181473	0.349303	-1.51745	0.0246361	6	abhydrolase domain containing 6 [Source:MGI Symbol;Acc:MGI:1913332]				7.67402	32.4013	20.2859	22.9308	23.4789	6.41926	13.9657	5.28029	5.42376	10.2273	7.62667	3.27054
Cd68	ENSMUSG00000018774	Mm.15819	0.119558	-3.06422	0.0247094	3	CD68 antigen [Source:MGI Symbol;Acc:MGI:88342]				3.06961	20.4269	45.9814	23.8127	12.7178	1.06988	4.1897	2.64014	2.1695	1.46105	0.762667	5.4509
Kcnk1	ENSMUSG00000033998	Mm.10800	0.410849	-1.28332	0.0247991	18	potassium channel, subfamily K, member 1 [Source:MGI Symbol;Acc:MGI:109322]				16.8828	79.5945	83.8484	81.1396	89.0243	20.3277	36.3108	21.1211	33.6273	13.1494	23.6427	53.4188
LOC100041985	ENSMUSG00000070372	Mm.19142	2.32417	1.21672	0.0247991	13	capping protein (actin filament) muscle Z-line, alpha 1 [Source:MGI Symbol;Acc:MGI:106227]				125.854	97.9083	129.83	134.057	64.567	298.496	221.356	279.855	267.934	255.683	216.216	257.282
Usp31	ENSMUSG00000063317	Mm.122538	0.442136	-1.17744	0.0247991	17	ubiquitin specific peptidase 31 [Source:MGI Symbol;Acc:MGI:1923429]				59.8574	152.85	110.896	145.522	199.571	48.1445	50.2764	58.0831	81.3564	39.4483	76.648	59.9599
Gpsm1	ENSMUSG00000026930	Mm.266611	0.458935	-1.12364	0.0248142	12	G-protein signalling modulator 1 (AGS3-like, C. elegans) [Source:MGI Symbol;Acc:MGI:1915089]				21.4873	85.9339	79.7912	58.2088	75.3282	31.0264	33.5176	19.8011	29.2883	42.3704	21.736	28.3447
St3gal5	ENSMUSG00000056091	Mm.38248	0.464352	-1.10671	0.0250362	16	ST3 beta-galactoside alpha-2,3-sialyltransferase 5 [Source:MGI Symbol;Acc:MGI:1339963]				96.6927	197.93	210.973	184.328	233.811	97.3588	122.2	66.0036	88.9496	97.8902	65.9707	62.1402
Dlx2	ENSMUSG00000023391	Mm.3896	0.230941	-2.11441	0.025148	12	distal-less homeobox 2 [Source:MGI Symbol;Acc:MGI:94902]				4.60441	12.6788	1.35239	7.93757	14.6743	1.06988	1.39657	1.32007	2.1695	4.38314	1.90667	1.09018
Hspd1	ENSMUSG00000025980	Mm.1777	0.144989	-2.78598	0.025148	1	heat shock protein 1 (chaperonin) [Source:MGI Symbol;Acc:MGI:96242]				0	23.2444	22.9907	10.5834	20.5441	0	6.98284	1.32007	2.1695	0	3.05067	2.18036
Ctnnb1	ENSMUSG00000006932	Mm.291928	0.429893	-1.21795	0.0252104	19	catenin (cadherin associated protein), beta 1 [Source:MGI Symbol;Acc:MGI:88276]				23863.1	13983.3	9906.28	11345.4	11569.2	5101.17	6686.77	5722.51	8353.67	3867.39	3813.33	8986.35
Srp14	ENSMUSG00000009549	Mm.363404	2.22392	1.15311	0.0252997	12	signal recognition particle 14 [Source:MGI Symbol;Acc:MGI:107169]				1969.15	1574.28	1718.89	1401.42	1353.95	3816.25	3808.44	3077.09	3181.58	4073.4	3052.19	3954.08
Nup54	ENSMUSG00000034826	Mm.275289	0.389111	-1.36175	0.0253517	15	nucleoporin 54 [Source:MGI Symbol;Acc:MGI:1920460]				47.5789	131.718	163.64	229.308	199.571	41.7252	86.5872	67.3236	101.967	14.6105	29.744	78.4929
Zfyve27	ENSMUSG00000018820	Mm.287359	0.445544	-1.16636	0.025405	11	zinc finger, FYVE domain containing 27 [Source:MGI Symbol;Acc:MGI:1919602]				59.8574	176.094	125.773	83.7855	94.894	37.4457	39.1039	67.3236	24.9493	55.5198	63.6827	49.0581
Strn	ENSMUSG00000024077	Mm.311915	0.364857	-1.4546	0.0254244	9	striatin, calmodulin binding protein [Source:MGI Symbol;Acc:MGI:1333757]				32.2309	30.2882	13.5239	38.8059	31.3052	8.55902	11.1725	7.92043	15.1865	8.76628	11.0587	11.992
Pcsk9	ENSMUSG00000044254	Mm.133268	0.3105	-1.68734	0.0256482	14	proprotein convertase subtilisin/kexin type 9 [Source:MGI Symbol;Acc:MGI:2140260]				46.0441	185.251	79.7912	72.3201	84.1328	13.9084	27.9314	42.2423	18.4408	36.5262	35.8453	28.3447
Syt3	ENSMUSG00000030731	Mm.4824	0.347905	-1.52323	0.0257204	17	synaptotagmin III [Source:MGI Symbol;Acc:MGI:99665]				44.5093	40.8538	10.8192	19.4029	27.3921	13.9084	10.4743	10.5606	4.33901	14.6105	10.296	5.4509
Wdr45	ENSMUSG00000039382	Mm.305725	0.279744	-1.83782	0.0257621	20	WD repeat domain 45 [Source:MGI Symbol;Acc:MGI:1859606]				30.6961	28.1751	28.4003	12.3473	12.7178	8.55902	7.68112	6.60036	4.33901	2.92209	9.53333	4.36072
Dffb	ENSMUSG00000029027	Mm.388918	3.71528	1.89347	0.0259095	14	DNA fragmentation factor, beta subunit [Source:MGI Symbol;Acc:MGI:1196287]				9.20882	7.04377	1.35239	1.7639	4.89144	22.4674	13.2674	21.1211	17.356	24.8378	12.9653	14.1723
Stub1	ENSMUSG00000039615	Mm.277599	0.386338	-1.37207	0.0259095	9	STIP1 homology and U-Box containing protein 1 [Source:MGI Symbol;Acc:MGI:1891731]				170.363	161.302	142.001	127.001	130.112	35.3059	53.7679	48.8426	65.0851	29.2209	89.9947	73.042
Hipk3	ENSMUSG00000027177	Mm.257925	0.486944	-1.03817	0.0259715	12	homeodomain interacting protein kinase 3 [Source:MGI Symbol;Acc:MGI:1314882]				59.8574	187.364	194.745	196.675	268.051	58.8432	104.044	72.6039	119.323	96.4291	63.3013	103.567
Utp15	ENSMUSG00000041747	Mm.28221	0.447771	-1.15917	0.0260095	5	UTP15, U3 small nucleolar ribonucleoprotein, homolog (yeast) [Source:MGI Symbol;Acc:MGI:2145443]				699.871	578.997	463.871	528.289	594.799	246.072	238.813	277.215	297.222	213.313	260.069	263.823
Arnt2	ENSMUSG00000015709	Mm.38594	0.468548	-1.09373	0.0260727	17	aryl hydrocarbon receptor nuclear translocator 2 [Source:MGI Symbol;Acc:MGI:107188]				73.6706	217.652	110.896	167.571	226.963	56.7035	110.329	81.8444	53.1528	65.7471	78.5547	76.3126
Rpl10	ENSMUSG00000008682	Mm.100113	0.277826	-1.84775	0.0260727	20	ribosomal protein L10 [Source:MGI Symbol;Acc:MGI:105943]				3.06961	74.6639	36.5146	68.7923	85.1111	20.3277	16.0605	13.2007	19.5255	10.2273	12.9653	11.992
Brd7	ENSMUSG00000031660	Mm.5400	0.3502	-1.51375	0.0262198	18	bromodomain containing 7 [Source:MGI Symbol;Acc:MGI:1349766]				26.0917	125.379	68.9721	98.7786	147.722	40.6553	36.3108	11.8806	42.3053	20.4547	36.9893	40.3366
Ogdh	ENSMUSG00000020456	Mm.276348	0.368803	-1.43908	0.0266148	3	oxoglutarate dehydrogenase (lipoamide) [Source:MGI Symbol;Acc:MGI:1098267]				1734.33	1168.56	1221.21	1125.37	1030.14	331.662	342.159	299.656	374.239	460.23	966.68	467.687
Pde4b	ENSMUSG00000028525	Mm.20181	0.349103	-1.51828	0.0266364	14	phosphodiesterase 4B, cAMP specific [Source:MGI Symbol;Acc:MGI:99557]				18.4176	35.9232	67.6197	77.6118	59.6756	6.41926	28.6296	14.5208	34.712	11.6884	12.2027	18.5331
Lrp1	ENSMUSG00000040249	Mm.271854	0.392025	-1.35098	0.0267011	2	low density lipoprotein receptor-related protein 1 [Source:MGI Symbol;Acc:MGI:96828]				23.0221	52.1239	27.0479	34.3961	23.4789	13.9084	12.5691	3.96021	13.017	17.5326	14.872	11.992
Chn1	ENSMUSG00000056486	Mm.489675	0.492652	-1.02136	0.0267973	12	chimerin (chimaerin) 1 [Source:MGI Symbol;Acc:MGI:1915674]				82.8794	231.035	158.23	179.036	230.876	67.4023	83.7941	91.0849	78.1021	103.734	77.4107	106.838
Kbtbd11	ENSMUSG00000055675	Mm.46675	0.424978	-1.23454	0.0268332	18	kelch repeat and BTB (POZ) domain containing 11 [Source:MGI Symbol;Acc:MGI:1922151]				39.9049	190.182	96.02	118.182	158.483	29.9566	50.2764	47.5226	81.3564	62.825	50.7173	35.9759
Nlgn2	ENSMUSG00000051790	Mm.151293	0.475179	-1.07346	0.0268332	3	neuroligin 2 [Source:MGI Symbol;Acc:MGI:2681835]				116.645	156.372	89.258	142.876	109.568	51.3541	58.6559	54.1229	72.6783	56.9808	45.3787	69.7715
Ctsa	ENSMUSG00000017760	Mm.359633	0.396072	-1.33616	0.0268791	12	cathepsin A [Source:MGI Symbol;Acc:MGI:97748]				199.525	129.605	173.106	136.703	135.982	64.1926	91.4752	42.2423	56.4071	36.5262	62.5387	76.3126
Ppapdc1a	ENSMUSG00000070366	Mm.39184	0.0768246	-3.70229	0.0268791	17	phosphatidic acid phosphatase type 2 domain containing 1A [Source:MGI Symbol;Acc:MGI:2685936]				0	19.0182	8.11436	5.29171	7.82631	0	1.39657	0	0	1.46105	0.381333	1.09018
Crkl	ENSMUSG00000006134	Mm.21048	0.319343	-1.64682	0.0268798	8	v-crk sarcoma virus CT10 oncogene homolog (avian)-like [Source:MGI Symbol;Acc:MGI:104686]				62.927	419.808	166.344	261.94	373.706	73.8215	122.898	83.1645	109.56	55.5198	78.1733	51.2384
Mamdc2	ENSMUSG00000033207	Mm.50841	0.0999906	-3.32206	0.0268863	11	MAM domain containing 2 [Source:MGI Symbol;Acc:MGI:1918988]				0	7.74814	18.9335	11.4654	5.86973	1.06988	0.698284	0	0	2.92209	0.381333	1.09018
Atp7b	ENSMUSG00000006567	Mm.87854	0.273126	-1.87236	0.0270638	18	ATPase, Cu++ transporting, beta polypeptide [Source:MGI Symbol;Acc:MGI:103297]				82.8794	59.872	85.2008	81.1396	67.5019	5.34939	7.68112	14.5208	11.9323	13.1494	72.8347	18.5331
Dcps	ENSMUSG00000032040	Mm.229110	2.45921	1.2982	0.0271419	19	decapping enzyme, scavenger [Source:MGI Symbol;Acc:MGI:1916555]				772.006	1112.91	1113.02	1215.33	913.722	2661.85	2602.5	2888.32	2353.91	2752.61	1432.67	2959.84
Myh6	ENSMUSG00000040752	Mm.290003	0.38567	-1.37456	0.0273117	6	myosin, heavy polypeptide 6, cardiac muscle, alpha [Source:MGI Symbol;Acc:MGI:97255]				70.601	43.6713	62.2101	41.4518	75.3282	4.27951	30.7245	3.96021	52.0681	14.6105	15.6347	37.0661
Gosr2	ENSMUSG00000020946	Mm.195451	0.490455	-1.02781	0.0273224	3	golgi SNAP receptor complex member 2 [Source:MGI Symbol;Acc:MGI:1927204]				239.429	799.467	415.185	412.754	495.014	261.05	247.193	182.17	175.73	242.534	238.333	274.725
Rab11fip4	ENSMUSG00000017639	Mm.130656	0.478024	-1.06485	0.0273231	3	RAB11 family interacting protein 4 (class II) [Source:MGI Symbol;Acc:MGI:2442920]				61.3922	102.135	55.4481	102.306	90.0026	41.7252	34.2159	35.6419	42.3053	24.8378	27.8373	68.6813
Ccdc101	ENSMUSG00000030714	Mm.45686	2.24846	1.16894	0.0275207	17	coiled-coil domain containing 101 [Source:MGI Symbol;Acc:MGI:1922815]				280.869	239.488	289.412	280.461	248.485	631.228	585.86	702.278	504.409	743.673	564.755	481.859
Tmem86a	ENSMUSG00000010307	Mm.27338	0.333658	-1.58356	0.0277414	17	transmembrane protein 86A [Source:MGI Symbol;Acc:MGI:1915143]				4.60441	37.332	37.867	29.1044	21.5223	7.48914	12.5691	10.5606	5.42376	10.2273	10.296	4.36072
Gpc3	ENSMUSG00000055653	Mm.22515	2.13433	1.09378	0.0277663	20	glypican 3 [Source:MGI Symbol;Acc:MGI:104903]				721.358	347.962	685.664	713.499	469.579	1268.87	1135.41	1056.06	964.344	1051.95	2478.29	824.176
Cenpi	ENSMUSG00000031262	Mm.34903	0.515387	-0.956271	0.0277987	20	centromere protein I [Source:MGI Symbol;Acc:MGI:2147897]				95.1579	198.634	204.211	155.224	254.355	98.4287	95.6649	93.7251	103.051	100.812	38.896	124.28
Nsmce4a	ENSMUSG00000040331	Mm.21714	2.3483	1.23162	0.0278796	17	non-SMC element 4 homolog A (S. cerevisiae) [Source:MGI Symbol;Acc:MGI:1915122]				90.5534	73.2552	90.6104	68.7923	46.9579	209.696	163.398	151.808	189.832	198.702	125.84	177.699
Tceal8	ENSMUSG00000051579	Mm.182094	2.48928	1.31573	0.0278796	20	transcription elongation factor A (SII)-like 8 [Source:MGI Symbol;Acc:MGI:1913934]				62.927	100.021	114.953	122.591	76.3065	345.57	203.899	209.891	222.374	303.898	167.787	208.224
Ivd	ENSMUSG00000027332	Mm.6635	0.458254	-1.12578	0.0279006	12	isovaleryl coenzyme A dehydrogenase [Source:MGI Symbol;Acc:MGI:1929242]				156.55	226.809	175.811	188.738	190.766	50.2842	111.725	83.1645	98.7124	89.1239	81.9867	87.2144
Pxmp2	ENSMUSG00000029499	Mm.21853	0.275379	-1.86051	0.0279988	15	peroxisomal membrane protein 2 [Source:MGI Symbol;Acc:MGI:107487]				23.0221	14.0875	10.8192	15.8751	6.84802	2.13975	2.09485	3.96021	4.33901	1.46105	3.432	9.81162
L2hgdh	ENSMUSG00000020988	Mm.103362	0.501975	-0.994311	0.0281011	4	L-2-hydroxyglutarate dehydrogenase [Source:MGI Symbol;Acc:MGI:2384968]				29.1613	105.656	66.2673	81.1396	121.308	54.5637	32.8193	52.8029	39.0511	39.4483	27.8373	37.0661
Cntfr	ENSMUSG00000028444	Mm.425178	0.422572	-1.24273	0.0281671	14	ciliary neurotrophic factor receptor [Source:MGI Symbol;Acc:MGI:99605]				130.458	631.121	415.185	390.705	449.034	120.896	324.004	122.767	149.696	144.644	121.645	209.314
Dhcr7	ENSMUSG00000058454	Mm.249342	0.377284	-1.40628	0.0281671	17	7-dehydrocholesterol reductase [Source:MGI Symbol;Acc:MGI:1298378]				102.832	300.769	148.763	129.647	218.158	57.7734	90.0786	50.1627	57.4918	55.5198	112.112	52.3286
Gnpnat1	ENSMUSG00000037722	Mm.312945	2.70258	1.43434	0.0282234	6	glucosamine-phosphate N-acetyltransferase 1 [Source:MGI Symbol;Acc:MGI:1858963]				12.2784	10.5656	21.6383	12.3473	25.4355	50.2842	43.2936	51.4828	32.5425	56.9808	30.888	45.7875
Cacybp	ENSMUSG00000014226	Mm.10702	3.17807	1.66815	0.0282895	1	calcyclin binding protein [Source:MGI Symbol;Acc:MGI:1270839]				7.67402	6.33939	6.76197	4.40976	3.91315	17.118	16.0605	26.4014	24.9493	10.2273	19.448	15.2625
Ppp5c	ENSMUSG00000003099	Mm.3294	2.09174	1.06471	0.0283192	17	protein phosphatase 5, catalytic subunit [Source:MGI Symbol;Acc:MGI:102666]				1780.37	845.956	883.113	784.055	793.392	2404.01	1774.34	2230.92	2174.93	2754.07	2101.91	1456.48
Hsp90aa1	ENSMUSG00000021270	Mm.1843	0.351937	-1.50661	0.0283915	4	heat shock protein 90, alpha (cytosolic), class A member 1 [Source:MGI Symbol;Acc:MGI:96250]				867.164	2974.58	4811.82	4663.76	4468.82	870.88	1927.26	726.039	2243.27	359.418	467.133	2169.46
Lrfn1	ENSMUSG00000030600	Mm.483073	0.480223	-1.05822	0.0283915	17	leucine rich repeat and fibronectin type III domain containing 1 [Source:MGI Symbol;Acc:MGI:2136810]				67.5314	106.361	43.2766	56.4449	58.6973	39.5855	30.0262	44.8824	36.8815	30.682	21.736	19.6232
Vbp1	ENSMUSG00000031197	Mm.8294	2.07223	1.05118	0.0285643	20	von Hippel-Lindau binding protein 1 [Source:MGI Symbol;Acc:MGI:1333804]				380.631	428.261	714.064	658.818	572.299	1625.14	1119.35	967.612	804.886	930.687	1574.14	968.08
Rexo1	ENSMUSG00000047417	Mm.1116	0.455912	-1.13317	0.0286856	2	REX1, RNA exonuclease 1 homolog (S. cerevisiae) [Source:MGI Symbol;Acc:MGI:1914182]				313.1	409.243	242.078	272.523	222.072	119.826	140.355	147.848	123.662	149.027	157.872	92.6653
Glb1l	ENSMUSG00000026200	Mm.489688	2.36499	1.24183	0.0287864	1	galactosidase, beta 1-like [Source:MGI Symbol;Acc:MGI:1921827]				116.645	105.656	173.106	139.348	88.046	342.361	287.693	323.417	305.9	347.729	178.083	276.906
Foxp3	ENSMUSG00000039521	Mm.182291	2.15156	1.10538	0.029009	20	forkhead box P3 [Source:MGI Symbol;Acc:MGI:1891436]				1006.83	178.207	185.278	236.363	162.396	699.7	567.007	809.204	561.901	859.096	1189.76	642.116
Cbs	ENSMUSG00000024039	Mm.206417	0.347249	-1.52596	0.0292627	9	cystathionine beta-synthase [Source:MGI Symbol;Acc:MGI:88285]				35.3005	59.1676	43.2766	40.5698	36.1967	13.9084	8.37941	14.5208	23.8645	4.38314	30.5067	8.72144
Pigy	ENSMUSG00000043162	Mm.44201	2.25576	1.17362	0.0292627	16	phosphatidylinositol glycan anchor biosynthesis, class Y [Source:MGI Symbol;Acc:MGI:1913709]				67.5314	61.2808	66.2673	57.3269	71.4151	150.853	141.053	158.409	91.1191	178.248	167.787	135.182
Socs7	ENSMUSG00000038485	Mm.34339	0.415632	-1.26662	0.0293191	3	suppressor of cytokine signaling 7 [Source:MGI Symbol;Acc:MGI:2651588]				49.1137	133.832	110.896	88.1952	156.526	23.5373	56.561	40.9222	34.712	52.5977	70.1653	34.8857
Zwilch	ENSMUSG00000032400	Mm.335237	0.467067	-1.0983	0.0293909	19	Zwilch, kinetochore associated, homolog (Drosophila) [Source:MGI Symbol;Acc:MGI:1915264]				185.711	275.411	229.907	349.253	286.639	109.127	137.562	141.248	158.374	83.2797	124.696	113.379
Txnip	ENSMUSG00000038393	Mm.410189	0.409984	-1.28636	0.029601	13	thioredoxin interacting protein [Source:MGI Symbol;Acc:MGI:1889549]				253.243	289.499	394.899	172.863	201.527	66.3324	164.097	63.3634	163.797	87.6628	122.789	85.034
Ulk1	ENSMUSG00000029512	Mm.271898	0.331025	-1.59499	0.029883	15	Unc-51 like kinase 1 (C. elegans) [Source:MGI Symbol;Acc:MGI:1270126]				359.144	359.936	416.537	336.906	409.903	75.9613	120.105	51.4828	86.7801	74.5134	367.605	95.9358
Stx3	ENSMUSG00000041488	Mm.272264	0.362681	-1.46323	0.0302207	11	syntaxin 3 [Source:MGI Symbol;Acc:MGI:103077]				32.2309	50.0107	56.8005	69.6742	48.9144	17.118	24.4399	10.5606	26.034	4.38314	29.744	18.5331
Ywhaz	ENSMUSG00000022285	Mm.3360	2.09007	1.06355	0.0302207	7	tyrosine 3-monooxygenase/tryptophan 5-monooxygenase activation protein, zeta polypeptide [Source:MGI Symbol;Acc:MGI:109484]				1533.27	1146.02	1213.1	1277.95	1351.02	3227.82	2613.68	2898.88	2788.9	2514.46	3297.39	1741.02
Ppp1r14b	ENSMUSG00000056612	Mm.140	0.204773	-2.2879	0.0303305	11	protein phosphatase 1, regulatory (inhibitor) subunit 14B [Source:MGI Symbol;Acc:MGI:107682]				6.13922	66.2114	20.2859	29.9864	24.4572	6.41926	11.8708	5.28029	1.08475	13.1494	0	4.36072
Paip2b	ENSMUSG00000045896	Mm.404420	0.387001	-1.36959	0.0303624	16	poly(A) binding protein interacting protein 2B [Source:MGI Symbol;Acc:MGI:2386865]				76.7402	299.36	102.782	126.119	178.049	58.8432	37.7073	42.2423	79.1869	68.6692	43.8533	93.7555
Bcl9l	ENSMUSG00000063382	Mm.370270	0.311621	-1.68213	0.0306801	19	B cell CLL/lymphoma 9-like [Source:MGI Symbol;Acc:MGI:1933114]				6.13922	21.8357	8.11436	15.8751	14.6743	5.34939	4.88799	6.60036	1.08475	2.92209	4.95733	3.27054
Smoc1	ENSMUSG00000021136	Mm.273295	0.418499	-1.2567	0.030718	4	SPARC related modular calcium binding 1 [Source:MGI Symbol;Acc:MGI:1929878]				24.5569	48.602	27.0479	41.4518	25.4355	12.8385	15.3622	13.2007	19.5255	11.6884	12.2027	13.0822
Ppil2	ENSMUSG00000022771	Mm.253614	2.12419	1.08691	0.0307962	8	peptidylprolyl isomerase (cyclophilin)-like 2 [Source:MGI Symbol;Acc:MGI:2447857]				402.119	203.565	196.097	182.564	165.331	552.057	400.815	567.631	445.833	597.568	471.328	383.743
Mrpl44	ENSMUSG00000026248	Mm.238455	2.45868	1.29788	0.0309608	1	mitochondrial ribosomal protein L44 [Source:MGI Symbol;Acc:MGI:1916413]				150.411	40.8538	32.4575	43.2157	37.175	160.482	132.674	208.571	169.221	187.014	59.1067	129.731
Ubap2	ENSMUSG00000028433	Mm.41864	0.475527	-1.0724	0.0309908	14	ubiquitin-associated protein 2 [Source:MGI Symbol;Acc:MGI:1916176]				81.3446	157.076	58.1529	115.536	90.0026	41.7252	31.4228	26.4014	43.3901	75.9745	57.5813	57.7795
Cdc2l1	ENSMUSG00000029062	Mm.267410	0.372714	-1.42386	0.0311572	14	cyclin-dependent kinase 11B [Source:MGI Symbol;Acc:MGI:88353]				50.6485	45.7845	24.3431	38.8059	61.6322	7.48914	18.8537	11.8806	28.2035	5.84419	21.3547	21.8036
Plekho1	ENSMUSG00000015745	Mm.458147	0.424095	-1.23754	0.0311572	13	pleckstrin homology domain containing, family O member 1 [Source:MGI Symbol;Acc:MGI:1914470]				231.755	228.922	189.335	180.8	177.07	64.1926	134.769	69.9638	85.6954	84.7407	98.0027	61.0501
Tatdn3	ENSMUSG00000026632	Mm.237188	0.287862	-1.79655	0.0312576	1	TatD DNase domain containing 3 [Source:MGI Symbol;Acc:MGI:1916222]				9.20882	17.6094	14.8763	11.4654	11.7395	2.13975	9.07769	3.96021	4.33901	1.46105	1.90667	3.27054
Mrs2l	ENSMUSG00000021339	Mm.387097	0.389408	-1.36065	0.0314026	5	MRS2 magnesium homeostasis factor homolog (S. cerevisiae) [Source:MGI Symbol;Acc:MGI:2685748]				35.3005	45.0801	31.1051	25.5766	28.3704	19.2578	12.5691	14.5208	10.8475	11.6884	12.584	8.72144
Fbxw8	ENSMUSG00000032867	Mm.221769	0.410207	-1.28558	0.0317814	15	F-box and WD-40 domain protein 8 [Source:MGI Symbol;Acc:MGI:1923041]				102.832	109.883	79.7912	94.3689	66.5236	27.8168	38.4056	40.9222	29.2883	33.6041	51.0987	39.2465
Stox1	ENSMUSG00000036923	Mm.39821	0.144214	-2.79371	0.0318046	2	storkhead box 1 [Source:MGI Symbol;Acc:MGI:2684909]				0	7.74814	9.46676	5.29171	5.86973	0	0	1.32007	1.08475	0	1.144	2.18036
Hist1h3a	ENSMUSG00000069265	Mm.261657	2.56658	1.35985	0.031897	5	histone cluster 1, H3a [Source:MGI Symbol;Acc:MGI:2668828]				12.2784	14.7919	12.1715	8.81952	11.7395	35.3059	37.7073	11.8806	19.5255	30.682	42.7093	37.0661
Dalrd3	ENSMUSG00000019039	Mm.458081	1.91499	0.937334	0.031917	19	DALR anticodon binding domain containing 3 [Source:MGI Symbol;Acc:MGI:1915039]				1257	540.257	520.672	581.206	474.47	1259.25	1050.92	1131.3	1115.12	1650.98	2116.4	720.609
Ptpla	ENSMUSG00000063275	Mm.241205	0.165929	-2.59136	0.0320206	12	protein tyrosine phosphatase-like (proline instead of catalytic arginine), member a [Source:MGI Symbol;Acc:MGI:1353592]				6.13922	39.4451	10.8192	13.2293	28.3704	0	5.58627	1.32007	4.33901	4.38314	4.95733	2.18036
Sox3	ENSMUSG00000045179	Mm.35784	0.220495	-2.18118	0.0325939	20	SRY-box containing gene 3 [Source:MGI Symbol;Acc:MGI:98365]				1.5348	12.6788	10.8192	6.17367	5.86973	1.06988	2.09485	1.32007	1.08475	1.46105	1.144	3.27054
Arpc1b	ENSMUSG00000029623	Mm.188851	2.18738	1.12921	0.0327715	15	PDGFA associated protein 1 [Source:MGI Symbol;Acc:MGI:2448536]				408.258	793.832	906.104	887.244	741.543	2125.85	2034.1	1601.25	1542.52	1537.02	1857.47	745.683
Kdelr2	ENSMUSG00000079111	Mm.181880	2.09753	1.06869	0.0327715	15	KDEL (Lys-Asp-Glu-Leu) endoplasmic reticulum protein retention receptor 2 [Source:MGI Symbol;Acc:MGI:1914163]				1784.98	1051.63	1725.65	1493.15	1092.75	3483.52	2707.25	3252.66	2990.66	2977.61	2811.19	2767.97
Larp5	ENSMUSG00000033499	Mm.234944	2.0565	1.04019	0.0327715	5	La ribonucleoprotein domain family, member 4B [Source:MGI Symbol;Acc:MGI:106330]				280.869	88.0471	64.9149	149.05	118.373	303.845	264.65	323.417	384.002	243.995	296.296	202.773
Slc2a10	ENSMUSG00000027661	Mm.34147	0.338078	-1.56457	0.0327715	12	solute carrier family 2 (facilitated glucose transporter), member 10 [Source:MGI Symbol;Acc:MGI:2156687]				13.8132	15.4963	12.1715	14.1112	14.6743	5.34939	5.58627	9.2405	10.8475	0	1.144	1.09018
Serbp1	ENSMUSG00000036371	Mm.240490	2.30397	1.20412	0.0328299	16	serpine1 mRNA binding protein 1 [Source:MGI Symbol;Acc:MGI:1914120]				7681.69	8921.63	10786.7	10878.9	10577.3	28871.7	23295.5	22540.2	24566.4	21474.5	15156.9	21651
Galnt9	ENSMUSG00000033316	Mm.275748	0.201963	-2.30784	0.0328354	15	UDP-N-acetyl-alpha-D-galactosamine:polypeptide N-acetylgalactosaminyltransferase 9 [Source:MGI Symbol;Acc:MGI:2677965]				3.06961	12.6788	9.46676	7.05562	4.89144	0	2.09485	3.96021	1.08475	1.46105	1.90667	0
Commd4	ENSMUSG00000032299	Mm.41687	0.285209	-1.80991	0.0329744	19	COMM domain containing 4 [Source:MGI Symbol;Acc:MGI:1913449]				23.0221	28.1751	14.8763	15.8751	14.6743	2.13975	8.37941	0	5.42376	4.38314	9.53333	8.72144
Necap1	ENSMUSG00000030327	Mm.288114	2.42646	1.27886	0.0330963	16	NECAP endocytosis associated 1 [Source:MGI Symbol;Acc:MGI:1914852]				30.6961	14.0875	24.3431	14.1112	21.5223	63.1228	44.6902	36.962	41.2206	81.8187	41.184	46.8777
Pcsk1n	ENSMUSG00000039278	Mm.4881	2.32761	1.21885	0.0331157	20	proprotein convertase subtilisin/kexin type 1 inhibitor [Source:MGI Symbol;Acc:MGI:1353431]				296.217	210.609	258.307	283.107	157.504	695.42	493.687	735.28	544.545	439.775	300.872	719.519
Armc10	ENSMUSG00000038525	Mm.260782	0.571051	-0.808308	0.033117	15	armadillo repeat containing 10 [Source:MGI Symbol;Acc:MGI:1914461]				437.419	1297.46	1199.57	1392.6	1203.3	748.914	576.084	1060.02	741.97	524.516	228.037	541.819
Wbscr22	ENSMUSG00000005378	Mm.439878	0.387682	-1.36705	0.0332129	15	Williams Beuren syndrome chromosome region 22 [Source:MGI Symbol;Acc:MGI:1913388]				517.229	310.63	270.479	314.857	280.769	77.0312	206.692	91.0849	155.119	64.2861	192.192	133.002
Rapgef1	ENSMUSG00000039844	Mm.298274	0.393659	-1.34498	0.0332172	12	Rap guanine nucleotide exchange factor (GEF) 1 [Source:MGI Symbol;Acc:MGI:104580]				283.939	183.138	133.887	153.46	143.808	50.2842	60.7507	59.4032	58.5766	55.5198	110.205	100.297
Lsg1	ENSMUSG00000022538	Mm.567	2.23883	1.16274	0.0332389	8	large subunit GTPase 1 homolog (S. cerevisiae) [Source:MGI Symbol;Acc:MGI:107236]				331.518	345.144	388.137	366.01	366.858	869.81	812.104	761.681	832.004	946.759	711.187	700.986
Parp1	ENSMUSG00000026496	Mm.277779	0.528212	-0.920811	0.0332389	1	poly (ADP-ribose) polymerase family, member 1 [Source:MGI Symbol;Acc:MGI:1340806]				597.039	2276.54	1502.51	1993.21	2031.91	916.885	934.304	997.974	879.733	954.064	776.395	753.314
Trp53rk	ENSMUSG00000042854	Mm.330796	2.22089	1.15114	0.0332511	12	transformation related protein 53 regulating kinase [Source:MGI Symbol;Acc:MGI:1914050]				181.107	90.1602	112.249	106.716	89.0243	256.771	239.511	297.016	228.883	314.125	184.565	280.176
Ankfy1	ENSMUSG00000020790	Mm.10313	0.441011	-1.18111	0.0332953	3	ankyrin repeat and FYVE domain containing 1 [Source:MGI Symbol;Acc:MGI:1337008]				44.5093	67.6201	31.1051	67.9103	62.6105	33.1662	23.7417	13.2007	28.2035	26.2989	24.7867	19.6232
Dld	ENSMUSG00000020664	Mm.3131	0.533716	-0.905857	0.0338076	4	dihydrolipoamide dehydrogenase [Source:MGI Symbol;Acc:MGI:107450]				168.828	674.088	662.673	656.172	786.544	362.688	316.323	378.86	362.307	274.677	195.243	312.882
Laptm4a	ENSMUSG00000020585	Mm.30071	2.03692	1.02639	0.0338559	4	lysosomal-associated protein transmembrane 4A [Source:MGI Symbol;Acc:MGI:108017]				4641.25	2001.13	2290.96	2667.02	1864.62	6097.23	5127.5	5884.88	5321.79	5695.16	5347.06	4924.34
Dars	ENSMUSG00000026356	Mm.28693	0.490402	-1.02796	0.0338693	1	aspartyl-tRNA synthetase [Source:MGI Symbol;Acc:MGI:2442544]				277.8	445.87	454.404	358.955	575.234	253.561	361.711	229.692	300.476	73.0524	105.248	126.461
Sh3bp2	ENSMUSG00000054520	Mm.5012	0.51801	-0.948948	0.0338771	15	SH3-domain binding protein 2 [Source:MGI Symbol;Acc:MGI:1346349]				56.7878	157.78	137.944	159.633	143.808	58.8432	53.0696	66.0036	71.5936	94.9681	47.2853	83.9438
Eif4g1	ENSMUSG00000045983	Mm.260256	0.520717	-0.941428	0.0340826	8	eukaryotic translation initiation factor 4, gamma 1 [Source:MGI Symbol;Acc:MGI:2384784]				230.221	490.246	323.222	298.1	419.686	187.229	172.476	200.651	248.408	125.65	126.221	223.487
Psma3	ENSMUSG00000060073	Mm.296338	2.4127	1.27065	0.0343776	4	proteasome (prosome, macropain) subunit, alpha type 3 [Source:MGI Symbol;Acc:MGI:104883]				205.664	331.761	359.737	478.9	343.379	1078.44	792.552	1009.85	1026.17	717.374	523.952	659.559
Lsm14b	ENSMUSG00000039108	Mm.21577	2.12581	1.08802	0.0343896	12	LSM14 homolog B (SCD6, S. cerevisiae) [Source:MGI Symbol;Acc:MGI:3040677]				213.338	251.462	285.355	147.286	225.985	575.594	555.834	233.653	513.087	509.906	510.605	444.793
Ipo13	ENSMUSG00000033365	Mm.287810	0.393451	-1.34574	0.0344251	14	importin 13 [Source:MGI Symbol;Acc:MGI:2385205]				56.7878	59.1676	40.5718	26.4586	35.2184	20.3277	28.6296	14.5208	10.8475	17.5326	15.2533	13.0822
Chst3	ENSMUSG00000057337	Mm.12866	0.421049	-1.24794	0.0345019	2	carbohydrate (chondroitin 6/keratan) sulfotransferase 3 [Source:MGI Symbol;Acc:MGI:1858224]				9.20882	30.9926	41.9242	37.9239	39.1315	14.9783	11.8708	25.0814	10.8475	8.76628	10.296	11.992
Myh10	ENSMUSG00000020900	Mm.218233	0.511333	-0.967664	0.0345019	3	myosin, heavy polypeptide 10, non-muscle [Source:MGI Symbol;Acc:MGI:1930780]				99.7623	211.313	93.3152	171.981	210.332	72.7517	62.1473	84.4846	93.2886	78.8966	71.3093	100.297
Stoml2	ENSMUSG00000028455	Mm.331565	2.23949	1.16317	0.0347809	14	stomatin (Epb7.2)-like 2 [Source:MGI Symbol;Acc:MGI:1913842]				1528.66	1412.98	1332.11	1548.71	1133.84	3592.65	3002.62	3083.69	2483	3411.55	2556.08	3680.45
Zfp574	ENSMUSG00000045252	Mm.41568	0.452031	-1.14551	0.0348482	17	zinc finger protein 574 [Source:MGI Symbol;Acc:MGI:2442951]				104.367	126.788	75.7341	186.092	87.0677	41.7252	43.9919	63.3634	55.3223	58.4419	68.2587	35.9759
Afap1	ENSMUSG00000029094	Mm.125167	0.2966	-1.75341	0.0348581	15	actin filament associated protein 1 [Source:MGI Symbol;Acc:MGI:1917542]				7.67402	35.2188	58.1529	37.9239	42.0664	9.6289	9.77598	5.28029	13.017	2.92209	16.016	18.5331
Col3a1	ENSMUSG00000026043	Mm.249555	0.207649	-2.26778	0.0348581	1	collagen, type III, alpha 1 [Source:MGI Symbol;Acc:MGI:88453]				23.0221	165.528	248.84	156.987	371.75	20.3277	60.7507	39.6021	50.9833	24.8378	32.032	52.3286
Trpm4	ENSMUSG00000038260	Mm.439890	0.384733	-1.37807	0.0353109	17	transient receptor potential cation channel, subfamily M, member 4 [Source:MGI Symbol;Acc:MGI:1915917]				15.348	41.5582	43.2766	13.2293	42.0664	12.8385	12.5691	10.5606	15.1865	7.30524	12.2027	13.0822
Iapp	ENSMUSG00000041681	Mm.415	0.206353	-2.27681	0.0353728	16	islet amyloid polypeptide [Source:MGI Symbol;Acc:MGI:96382]				6.13922	11.27	31.1051	15.8751	6.84802	3.20963	0.698284	3.96021	4.33901	2.92209	0	5.4509
Ccna2	ENSMUSG00000027715	Mm.4189	2.15748	1.10935	0.0354195	13	cyclin A2 [Source:MGI Symbol;Acc:MGI:108069]				936.231	617.738	711.359	665.874	605.561	1723.57	1357.46	1680.45	1422.11	1573.55	1287	1638.54
Igf2	ENSMUSG00000048583	Mm.3862	1.93402	0.951602	0.0354675	17	insulin-like growth factor 2 [Source:MGI Symbol;Acc:MGI:96434]				3046.59	3570.48	5383.88	4458.27	4593.07	5162.16	8660.82	6902.65	7930.62	7119.68	13749.4	7476.45
Prdm12	ENSMUSG00000079466	Mm.379512	0.120963	-3.04736	0.0356267	12	PR domain containing 12 [Source:MGI Symbol;Acc:MGI:2685844]				3.06961	9.86127	16.2287	2.64586	16.6309	1.06988	4.1897	0	0	0	0.762667	2.18036
Ptpn3	ENSMUSG00000038764	Mm.246552	0.350139	-1.514	0.0359864	14	protein tyrosine phosphatase, non-receptor type 3 [Source:MGI Symbol;Acc:MGI:105307]				10.7436	32.4013	32.4575	28.2225	27.3921	4.27951	13.2674	10.5606	7.59326	5.84419	12.9653	9.81162
Cdc45l	ENSMUSG00000000028	Mm.1248	0.242724	-2.04261	0.0360388	8	cell division cycle 45 homolog (S. cerevisiae) [Source:MGI Symbol;Acc:MGI:1338073]				4.60441	29.5838	5.40958	14.9932	21.5223	2.13975	1.39657	2.64014	6.50851	1.46105	1.90667	9.81162
Mcf2l	ENSMUSG00000031442	Mm.334413	0.446793	-1.16232	0.0361299	18	mcf.2 transforming sequence-like [Source:MGI Symbol;Acc:MGI:103263]				93.6231	102.839	132.535	98.7786	98.8072	38.5156	46.785	64.6835	48.8138	51.1367	43.472	35.9759
Tspyl4	ENSMUSG00000039485	Mm.490255	0.467374	-1.09735	0.0363581	2	TSPY-like 4 [Source:MGI Symbol;Acc:MGI:106393]				81.3446	82.4121	44.629	58.2088	80.2197	43.865	18.8537	21.1211	30.373	51.1367	26.6933	34.8857
Hdac4	ENSMUSG00000073617	NA	0.35373	-1.49928	0.0363589	1	histone deacetylase 4 [Source:MGI Symbol;Acc:MGI:3036234]				56.7878	45.0801	50.0386	50.2713	48.9144	13.9084	18.1554	11.8806	5.42376	23.3768	30.888	20.7134
Eif4g3	ENSMUSG00000028760	Mm.268903	0.475418	-1.07273	0.0365076	14	eukaryotic translation initiation factor 4 gamma, 3 [Source:MGI Symbol;Acc:MGI:1923935]				454.302	850.887	497.681	854.612	851.111	255.701	507.652	310.217	365.561	264.45	388.579	243.11
Tbc1d13	ENSMUSG00000039678	Mm.19172	0.430233	-1.21681	0.0366888	12	TBC1 domain family, member 13 [Source:MGI Symbol;Acc:MGI:2385326]				452.767	357.119	262.364	192.266	234.789	87.7299	159.907	139.928	138.848	99.3512	147.576	129.731
Zfp68	ENSMUSG00000058291	Mm.27575	2.37549	1.24823	0.0368992	15	zinc finger protein 68 [Source:MGI Symbol;Acc:MGI:1344427]				38.3701	23.2444	33.8098	22.9308	34.2401	80.2408	78.2078	66.0036	66.1698	89.1239	50.336	77.4028
Tufm	ENSMUSG00000073838	Mm.197829	0.0686947	-3.86366	0.0369707	17	Tu translation elongation factor, mitochondrial [Source:MGI Symbol;Acc:MGI:1923686]				0	9.86127	2.70479	7.93757	1.95658	1.06988	0	0	0	0	0	1.09018
Slc25a33	ENSMUSG00000028982	Mm.41877	2.20446	1.14043	0.037112	14	solute carrier family 25, member 33 [Source:MGI Symbol;Acc:MGI:1917806]				24.5569	7.74814	20.2859	6.17367	9.78289	28.8867	24.4399	51.4828	16.2713	27.7599	43.0907	19.6232
Ddx10	ENSMUSG00000053289	Mm.133560	2.26275	1.17808	0.0371163	19	DEAD (Asp-Glu-Ala-Asp) box polypeptide 10 [Source:MGI Symbol;Acc:MGI:1924841]				46.0441	33.8101	21.6383	39.6878	40.1098	83.4504	75.4147	83.1645	101.967	58.4419	99.9093	71.9519
Dhx29	ENSMUSG00000042426	Mm.35094	2.31578	1.2115	0.0371163	5	DEAH (Asp-Glu-Ala-His) box polypeptide 29 [Source:MGI Symbol;Acc:MGI:2145374]				256.312	399.381	397.604	450.678	410.881	960.75	731.802	1079.82	930.717	973.058	778.683	753.314
Acvrl1	ENSMUSG00000000530	Mm.279542	0.349991	-1.51461	0.0372097	7	activin A receptor, type II-like 1 [Source:MGI Symbol;Acc:MGI:1338946]				76.7402	64.8026	70.3245	55.563	45.0013	16.0482	21.6468	18.481	14.1018	24.8378	42.7093	15.2625
Tmem130	ENSMUSG00000043388	Mm.126793	0.234371	-2.09313	0.0373366	15	transmembrane protein 130 [Source:MGI Symbol;Acc:MGI:3607706]				10.7436	11.27	21.6383	16.7571	12.7178	0	2.09485	2.64014	2.1695	2.92209	7.62667	6.54108
Trim28	ENSMUSG00000005566	Mm.15701	0.483436	-1.0486	0.0375495	17	tripartite motif-containing 28 [Source:MGI Symbol;Acc:MGI:109274]				655.361	681.836	329.984	401.288	342.401	232.163	210.882	249.493	223.459	219.157	227.275	269.274
Fignl1	ENSMUSG00000035455	Mm.236114	2.59065	1.37331	0.037695	3	fidgetin-like 1 [Source:MGI Symbol;Acc:MGI:1890648]				13.8132	14.7919	14.8763	16.7571	29.3487	52.424	63.5438	29.0416	59.6613	40.9093	33.5573	45.7875
Pfn2	ENSMUSG00000027805	Mm.271744	0.435256	-1.20006	0.037695	13	profilin 2 [Source:MGI Symbol;Acc:MGI:97550]				333.052	540.961	512.557	279.579	544.907	170.11	214.373	129.367	162.713	195.78	286.381	188.601
Espl1	ENSMUSG00000058290	Mm.288324	0.39934	-1.32431	0.0377115	7	extra spindle poles-like 1 (S. cerevisiae) [Source:MGI Symbol;Acc:MGI:2146156]				27.6265	45.0801	24.3431	31.7503	33.2618	17.118	7.68112	6.60036	16.2713	8.76628	15.6347	18.5331
Eno1	ENSMUSG00000059040	Mm.372357	13.8772	3.79464	0.0379827	10	predicted gene 5506 [Source:MGI Symbol;Acc:MGI:3648653]				0	0.704377	0	0.881952	0	4.27951	2.09485	2.64014	5.42376	2.92209	8.008	5.4509
Htra2	ENSMUSG00000068329	Mm.21880	0.496685	-1.0096	0.0380034	16	HtrA serine peptidase 2 [Source:MGI Symbol;Acc:MGI:1928676]				105.901	264.846	166.344	126.119	159.461	67.4023	121.501	64.6835	81.3564	106.656	69.4027	61.0501
Ap2a1	ENSMUSG00000060279	Mm.6877	0.25586	-1.96657	0.0380471	17	adaptor protein complex AP-2, alpha 1 subunit [Source:MGI Symbol;Acc:MGI:101921]				15.348	20.4269	1.35239	7.93757	13.696	1.06988	2.09485	1.32007	3.25425	5.84419	4.19467	3.27054
Fasn	ENSMUSG00000025153	Mm.236443	0.439245	-1.1869	0.0382092	3	fatty acid synthase [Source:MGI Symbol;Acc:MGI:95485]				79.8098	114.813	66.2673	58.2088	86.0894	22.4674	25.1382	46.2025	49.8986	20.4547	45.76	39.2465
Capn10	ENSMUSG00000026270	Mm.294315	0.477091	-1.06766	0.0384554	1	calpain 10 [Source:MGI Symbol;Acc:MGI:1344392]				89.0186	221.879	185.278	130.529	179.027	79.1709	80.3027	83.1645	75.9326	62.825	80.4613	76.3126
Efhd2	ENSMUSG00000040659	Mm.395598	0.315472	-1.66442	0.0385371	14	EF hand domain containing 2 [Source:MGI Symbol;Acc:MGI:106504]				47.5789	32.4013	29.7527	20.2849	13.696	7.48914	6.98284	6.60036	15.1865	4.38314	14.1093	8.72144
Fen1	ENSMUSG00000064032	NA	0.339539	-1.55835	0.0386524	11	predicted gene 10143 [Source:MGI Symbol;Acc:MGI:3704492]				4.60441	13.3832	4.05718	18.521	14.6743	1.06988	2.09485	6.60036	6.50851	5.84419	3.05067	1.09018
Pogk	ENSMUSG00000040596	Mm.192094	1.99402	0.995681	0.0387085	1	pogo transposable element with KRAB domain [Source:MGI Symbol;Acc:MGI:1918842]				176.502	185.251	231.259	205.495	187.831	369.108	334.478	286.455	283.12	464.613	634.157	381.563
Gnb1	ENSMUSG00000029064	Mm.2344	0.460938	-1.11735	0.0387611	14	guanine nucleotide binding protein (G protein), beta 1 [Source:MGI Symbol;Acc:MGI:95781]				1086.64	945.273	879.056	685.277	960.679	507.122	496.48	385.461	349.29	422.243	406.12	373.932
Rangrf	ENSMUSG00000032892	Mm.371612	0.0569868	-4.13323	0.0389061	3	RAN guanine nucleotide release factor [Source:MGI Symbol;Acc:MGI:1889073]				0	4.93064	6.76197	0.881952	5.86973	0	0	0	0	0	0.381333	1.09018
Cast	ENSMUSG00000021585	Mm.29163	0.397276	-1.33179	0.0391039	5	calpastatin [Source:MGI Symbol;Acc:MGI:1098236]				38.3701	47.1932	89.258	65.2645	95.8723	31.0264	29.3279	18.481	26.034	18.9936	33.5573	29.4349
Mmp14	ENSMUSG00000000957	Mm.280175	0.494126	-1.01705	0.0391805	6	matrix metallopeptidase 14 (membrane-inserted) [Source:MGI Symbol;Acc:MGI:101900]				319.239	291.612	263.717	331.614	384.467	188.298	191.33	135.967	165.967	175.326	100.672	142.814
Tyms	ENSMUSG00000025747	Mm.268395	0.473512	-1.07853	0.0391805	15	thymidylate synthase [Source:MGI Symbol;Acc:MGI:98878]				578.621	412.765	279.946	315.739	276.856	139.084	244.399	146.528	206.103	89.1239	102.96	307.431
Lsm12	ENSMUSG00000020922	Mm.259079	1.94223	0.957713	0.039497	3	LSM12 homolog (S. cerevisiae) [Source:MGI Symbol;Acc:MGI:1919592]				337.657	104.952	229.907	248.711	220.115	403.344	518.825	388.101	463.189	463.152	489.632	377.202
Afg3l1	ENSMUSG00000031967	Mm.287475	0.463056	-1.11074	0.0396905	18	AFG3(ATPase family gene 3)-like 1 (yeast) [Source:MGI Symbol;Acc:MGI:1928277]				138.132	178.207	124.42	102.306	114.46	57.7734	51.673	58.0831	37.9663	68.6692	65.9707	86.1242
Phc2	ENSMUSG00000028796	Mm.473738	0.457345	-1.12864	0.039777	14	polyhomeotic-like 2 (Drosophila) [Source:MGI Symbol;Acc:MGI:1860454]				369.888	1278.44	603.168	570.623	829.589	277.098	585.86	331.338	376.409	290.748	191.048	285.627
Slc24a5	ENSMUSG00000035183	Mm.330538	0.499889	-1.00032	0.0398819	12	solute carrier family 24, member 5 [Source:MGI Symbol;Acc:MGI:2677271]				144.272	226.809	263.717	321.913	284.682	138.014	103.346	100.325	149.696	121.267	99.1467	156.986
Cdk8	ENSMUSG00000029635	Mm.260576	0.483368	-1.04881	0.039898	15	cyclin-dependent kinase 8 [Source:MGI Symbol;Acc:MGI:1196224]				70.601	272.594	308.346	297.218	308.161	92.0094	189.933	124.087	167.052	62.825	67.496	147.174
Depdc1b	ENSMUSG00000021697	Mm.32318	2.54196	1.34594	0.0399473	5	DEP domain containing 1B [Source:MGI Symbol;Acc:MGI:2145425]				26.0917	10.5656	5.40958	13.2293	10.7612	50.2842	43.2936	42.2423	36.8815	24.8378	25.5493	11.992
Dync2li1	ENSMUSG00000024253	Mm.246119	0.255887	-1.96642	0.0399473	9	dynein cytoplasmic 2 light intermediate chain 1 [Source:MGI Symbol;Acc:MGI:1913996]				9.20882	36.6276	44.629	13.2293	21.5223	6.41926	10.4743	6.60036	6.50851	2.92209	6.48267	5.4509
Ecgf1	ENSMUSG00000022615	Mm.287977	0.385412	-1.37553	0.0399473	7	thymidine phosphorylase [Source:MGI Symbol;Acc:MGI:1920212]				10.7436	11.9744	31.1051	34.3961	37.175	12.8385	6.98284	7.92043	20.6103	5.84419	0.381333	13.0822
Nkx2-9	ENSMUSG00000058669	Mm.129420	0.283181	-1.82021	0.03996	4	NK2 transcription factor related, locus 9 (Drosophila) [Source:MGI Symbol;Acc:MGI:1270158]				21.4873	25.3576	10.8192	7.93757	17.6092	0	8.37941	3.96021	9.76276	1.46105	7.24533	2.18036
Oxa1l	ENSMUSG00000000959	Mm.182340	0.496912	-1.00894	0.03996	6	oxidase assembly 1-like [Source:MGI Symbol;Acc:MGI:1916339]				306.961	787.493	457.109	569.741	511.645	256.771	281.408	282.495	224.544	241.073	315.363	230.028
Oas3	ENSMUSG00000032661	Mm.204887	0.0420442	-4.57195	0.0400311	15	2'-5' oligoadenylate synthetase 3 [Source:MGI Symbol;Acc:MGI:2180850]				1.5348	5.63501	6.76197	4.40976	0	0	0.698284	0	0	0	0.381333	0
Pih1d1	ENSMUSG00000003423	Mm.181689	2.06573	1.04666	0.0406457	17	PIH1 domain containing 1 [Source:MGI Symbol;Acc:MGI:1916095]				699.871	446.575	467.928	335.142	440.23	1252.83	1197.56	739.24	1013.16	585.88	771.819	1350.73
Gsr	ENSMUSG00000031584	Mm.283573	2.10249	1.0721	0.0408554	18	glutathione reductase [Source:MGI Symbol;Acc:MGI:95804]				155.015	98.6127	135.239	153.46	89.0243	320.963	238.813	237.613	325.425	287.826	278.755	168.978
Txnl4a	ENSMUSG00000057130	Mm.172411	2.57683	1.3656	0.0409049	10	thioredoxin-like 4A [Source:MGI Symbol;Acc:MGI:1351613]				19.9525	27.4707	27.0479	22.9308	18.5875	75.9613	48.8799	52.8029	49.8986	84.7407	47.2853	58.8697
Nab1	ENSMUSG00000002881	Mm.25903	0.411777	-1.28007	0.0413854	1	Ngfi-A binding protein 1 [Source:MGI Symbol;Acc:MGI:107564]				7.67402	31.6969	43.2766	37.9239	43.0447	14.9783	14.664	15.8409	20.6103	7.30524	12.2027	8.72144
Supt5h	ENSMUSG00000003435	Mm.285906	0.438416	-1.18963	0.041561	17	suppressor of Ty 5 homolog (S. cerevisiae) [Source:MGI Symbol;Acc:MGI:1202400]				18.4176	58.4633	28.4003	36.16	42.0664	25.6771	16.0605	14.5208	15.1865	8.76628	17.16	15.2625
Arg1	ENSMUSG00000019987	Mm.154144	2.0985	1.06936	0.0417447	2	arginase, liver [Source:MGI Symbol;Acc:MGI:88070]				170.363	99.3171	51.391	134.057	88.046	225.744	240.21	219.132	182.238	289.287	274.56	164.617
Wsb2	ENSMUSG00000029364	Mm.28489	2.02021	1.01451	0.0417447	15	WD repeat and SOCS box-containing 2 [Source:MGI Symbol;Acc:MGI:2144041]				44.5093	16.2007	31.1051	19.4029	17.6092	46.0047	53.0696	62.0434	33.6273	62.825	76.2667	30.525
Tacstd2	ENSMUSG00000051397	Mm.439913	0.265023	-1.91581	0.0420513	16	tumor-associated calcium signal transducer 2 [Source:MGI Symbol;Acc:MGI:1861606]				3.06961	34.5144	31.1051	15.8751	15.6526	3.20963	5.58627	2.64014	4.33901	8.76628	6.10133	6.54108
Bysl	ENSMUSG00000023988	Mm.472101	2.40763	1.26761	0.0420764	9	bystin-like [Source:MGI Symbol;Acc:MGI:1858419]				537.181	1156.59	1869.01	603.255	1377.43	2251.02	2899.28	748.48	2233.5	3268.36	4812.04	2472.53
Lztr1	ENSMUSG00000022761	Mm.161726	0.431873	-1.21132	0.0420787	8	leucine-zipper-like transcriptional regulator, 1 [Source:MGI Symbol;Acc:MGI:1914113]				15.348	34.5144	12.1715	21.1669	27.3921	12.8385	6.98284	9.2405	6.50851	13.1494	7.24533	10.9018
Ptprd	ENSMUSG00000028399	Mm.184021	2.40826	1.26799	0.0420787	14	protein tyrosine phosphatase, receptor type, D [Source:MGI Symbol;Acc:MGI:97812]				35.3005	12.6788	16.2287	22.0488	22.5006	65.2625	56.561	68.6437	45.5596	64.2861	35.8453	30.525
Centd2	ENSMUSG00000032812	Mm.277687	0.26638	-1.90844	0.0422699	17	ArfGAP with RhoGAP domain, ankyrin repeat and PH domain 1 [Source:MGI Symbol;Acc:MGI:1916960]				7.67402	6.33939	14.8763	7.93757	3.91315	1.06988	0	7.92043	0	1.46105	0.381333	4.36072
Dlat	ENSMUSG00000000168	Mm.285076	0.460248	-1.11952	0.0422699	19	dihydrolipoamide S-acetyltransferase (E2 component of pyruvate dehydrogenase complex) [Source:MGI Symbol;Acc:MGI:2385311]				179.572	447.983	507.148	451.56	450.991	151.923	189.933	187.45	186.577	172.404	261.976	162.437
Etaa1	ENSMUSG00000016984	Mm.178684	2.05212	1.03712	0.0422699	3	Ewing's tumor-associated antigen 1 [Source:MGI Symbol;Acc:MGI:1915395]				89.0186	44.3757	71.6769	54.681	65.5453	154.062	152.226	143.888	170.306	99.3512	138.424	76.3126
Kif24	ENSMUSG00000028438	Mm.370288	0.428787	-1.22167	0.0422699	14	kinesin family member 24 [Source:MGI Symbol;Acc:MGI:1918345]				6.13922	43.6713	27.0479	37.9239	42.0664	8.55902	12.5691	14.5208	11.9323	10.2273	15.6347	20.7134
Cdca4	ENSMUSG00000047832	Mm.313185	0.382638	-1.38595	0.0423411	4	cell division cycle associated 4 [Source:MGI Symbol;Acc:MGI:1919213]				35.3005	30.9926	18.9335	16.7571	21.5223	3.20963	9.07769	6.60036	14.1018	17.5326	8.008	7.63126
C1s	ENSMUSG00000038521	Mm.219527	0.107183	-3.22185	0.0424863	16	complement component 1, s subcomponent [Source:MGI Symbol;Acc:MGI:1355312]				0	12.6788	27.0479	13.2293	7.82631	2.13975	3.49142	1.32007	2.1695	0	0	0
Dpm1	ENSMUSG00000078919	Mm.422657	1.91615	0.938213	0.0425031	12	dolichol-phosphate (beta-D) mannosyltransferase 1 [Source:MGI Symbol;Acc:MGI:1330239]				504.951	232.444	421.947	269.877	343.379	709.329	696.189	704.918	602.037	759.745	807.664	475.318
Map2k1	ENSMUSG00000004936	Mm.248907	0.535705	-0.900489	0.0428641	19	mitogen-activated protein kinase kinase 1 [Source:MGI Symbol;Acc:MGI:1346866]				736.706	1925.06	1718.89	1577.81	1815.7	885.858	902.881	781.482	890.581	853.252	572.381	944.096
Bcar1	ENSMUSG00000031955	Mm.3758	0.330021	-1.59937	0.0430952	18	breast cancer anti-estrogen resistance 1 [Source:MGI Symbol;Acc:MGI:108091]				65.9966	52.1239	43.2766	37.9239	35.2184	17.118	10.4743	3.96021	11.9323	10.2273	33.9387	20.7134
Polr3b	ENSMUSG00000034453	Mm.335007	0.478728	-1.06272	0.0436498	2	polymerase (RNA) III (DNA directed) polypeptide B [Source:MGI Symbol;Acc:MGI:1917678]				320.774	426.852	284.003	326.322	394.25	180.809	185.045	141.248	193.086	127.111	178.083	168.978
Cops3	ENSMUSG00000019373	Mm.40	2.02366	1.01697	0.0439453	3	COP9 (constitutive photomorphogenic) homolog, subunit 3 (Arabidopsis thaliana) [Source:MGI Symbol;Acc:MGI:1349409]				369.888	502.925	558.539	487.72	590.886	1216.45	1154.26	555.75	697.495	1259.42	1406.74	820.905
Fcgbp	ENSMUSG00000047730	Mm.292276	0.108394	-3.20564	0.0439453	17	Fc fragment of IgG binding protein [Source:MGI Symbol;Acc:MGI:2444336]				3.06961	13.3832	37.867	22.9308	11.7395	0	2.09485	3.96021	1.08475	1.46105	3.81333	1.09018
Rps6ka2	ENSMUSG00000023809	Mm.268383	0.172598	-2.53451	0.0439453	9	ribosomal protein S6 kinase, polypeptide 2 [Source:MGI Symbol;Acc:MGI:1342290]				4.60441	69.7333	25.6955	19.4029	42.0664	2.13975	6.28456	0	19.5255	5.84419	3.05067	2.18036
Ttf2	ENSMUSG00000033222	Mm.270961	0.492297	-1.0224	0.0439863	13	transcription termination factor, RNA polymerase II [Source:MGI Symbol;Acc:MGI:1921294]				19.9525	52.1239	24.3431	32.6322	38.1533	19.2578	9.77598	21.1211	16.2713	10.2273	9.152	29.4349
Mmp19	ENSMUSG00000025355	Mm.131266	0.342367	-1.54638	0.0440724	2	matrix metallopeptidase 19 [Source:MGI Symbol;Acc:MGI:1927899]				102.832	50.7151	64.9149	52.9171	28.3704	16.0482	22.3451	11.8806	31.4578	17.5326	24.7867	19.6232
Pigv	ENSMUSG00000043257	Mm.217004	0.299458	-1.73957	0.0440724	14	phosphatidylinositol glycan anchor biosynthesis, class V [Source:MGI Symbol;Acc:MGI:2442480]				76.7402	63.3939	35.1622	28.2225	17.6092	10.6988	15.3622	11.8806	17.356	11.6884	13.728	11.992
Nkx3-1	ENSMUSG00000022061	Mm.3520	0.545438	-0.874512	0.0442328	6	NK-3 transcription factor, locus 1 (Drosophila) [Source:MGI Symbol;Acc:MGI:97352]				64.4618	133.127	66.2673	145.522	75.3282	64.1926	31.4228	62.0434	50.9833	59.9029	35.0827	66.501
Rac1	ENSMUSG00000001847	Mm.292510	2.09436	1.06651	0.0443414	15	RAS-related C3 botulinum substrate 1 [Source:MGI Symbol;Acc:MGI:97845]				414.397	423.33	611.282	425.983	430.447	984.287	970.615	909.529	965.429	986.207	933.123	1010.6
Rnf123	ENSMUSG00000041528	Mm.379272	1.99974	0.999814	0.0443414	19	ring finger protein 123 [Source:MGI Symbol;Acc:MGI:2148796]				176.502	122.562	220.44	162.279	107.612	293.146	226.244	312.857	154.035	426.626	405.739	391.375
Ric3	ENSMUSG00000048330	Mm.71007	2.5886	1.37217	0.044372	17	resistance to inhibitors of cholinesterase 3 homolog (C. elegans) [Source:MGI Symbol;Acc:MGI:2443887]				16.8828	12.6788	20.2859	28.2225	18.5875	51.3541	44.6902	87.1247	49.8986	30.682	32.032	54.509
Usp54	ENSMUSG00000034235	Mm.301173	0.509765	-0.972096	0.0444523	6	ubiquitin specific peptidase 54 [Source:MGI Symbol;Acc:MGI:1926037]				39.9049	142.284	94.6676	98.7786	155.548	75.9613	69.1301	69.9638	58.5766	36.5262	36.2267	32.7054
Bccip	ENSMUSG00000030983	Mm.389983	2.02985	1.02137	0.0445156	17	BRCA2 and CDKN1A interacting protein [Source:MGI Symbol;Acc:MGI:1913415]				239.429	204.974	336.746	271.641	254.355	622.669	361.711	526.708	533.698	590.263	670.765	408.817
Col9a1	ENSMUSG00000026147	Mm.154662	0.417066	-1.26165	0.0447063	1	collagen, type IX, alpha 1 [Source:MGI Symbol;Acc:MGI:88465]				4.60441	45.7845	35.1622	27.3405	32.2835	11.7686	12.5691	9.2405	10.8475	13.1494	14.1093	13.0822
Sfxn1	ENSMUSG00000021474	Mm.134191	1.78897	0.839132	0.0457748	5	sideroflexin 1 [Source:MGI Symbol;Acc:MGI:2137677]				208.733	79.5945	128.477	147.286	98.8072	223.604	194.821	248.173	192.001	201.625	434.339	165.707
Dap	ENSMUSG00000039168	Mm.222867	0.306335	-1.70682	0.0459963	7	death-associated protein [Source:MGI Symbol;Acc:MGI:1918190]				319.239	185.955	509.852	209.905	178.049	51.3541	74.7164	81.8444	90.0344	62.825	92.664	148.264
Meox1	ENSMUSG00000001493	Mm.3404	0.462672	-1.11194	0.0461134	3	mesenchyme homeobox 1 [Source:MGI Symbol;Acc:MGI:103220]				61.3922	173.981	60.8577	148.168	79.2414	34.2361	34.2159	35.6419	44.4748	78.8966	41.9467	69.7715
Clint1	ENSMUSG00000006169	Mm.169673	2.10972	1.07705	0.0462558	3	clathrin interactor 1 [Source:MGI Symbol;Acc:MGI:2144243]				147.341	102.135	156.878	138.466	122.286	368.038	292.581	271.935	299.391	315.586	251.68	171.158
Sall1	ENSMUSG00000031665	Mm.214361	0.468044	-1.09528	0.0462677	18	sal-like 1 (Drosophila) [Source:MGI Symbol;Acc:MGI:1889585]				313.1	419.808	252.898	369.538	337.51	80.2408	170.381	199.331	208.272	90.5849	207.827	152.625
Ncapd2	ENSMUSG00000038252	Mm.257590	0.461328	-1.11614	0.0462875	16	non-SMC condensin I complex, subunit D2 [Source:MGI Symbol;Acc:MGI:1915548]				228.686	178.207	97.3724	147.286	172.179	69.542	64.2421	54.1229	81.3564	65.7471	78.1733	118.83
Fgf4	ENSMUSG00000050917	Mm.4956	2.16458	1.11409	0.0463385	17	fibroblast growth factor 4 [Source:MGI Symbol;Acc:MGI:95518]				32.2309	23.2444	25.6955	24.6947	19.5658	65.2625	33.5176	62.0434	50.9833	40.9093	81.6053	45.7875
Raet1b	ENSMUSG00000078452	Mm.458004	0.0332073	-4.91236	0.0464246	2	retinoic acid early transcript delta [Source:MGI Symbol;Acc:MGI:1861032]				0	3.52188	4.05718	3.52781	3.91315	0	0.698284	0	0	0	0	0
Zfp143	ENSMUSG00000061079	Mm.10815	0.311665	-1.68193	0.0465639	17	zinc finger protein 143 [Source:MGI Symbol;Acc:MGI:1277969]				9.20882	14.7919	12.1715	11.4654	15.6526	6.41926	3.49142	2.64014	2.1695	2.92209	3.432	6.54108
Col5a1	ENSMUSG00000026837	Mm.7281	0.453751	-1.14003	0.0467762	12	collagen, type V, alpha 1 [Source:MGI Symbol;Acc:MGI:88457]				428.21	342.327	409.775	541.519	383.489	89.8697	145.243	159.729	232.137	238.151	252.061	220.216
Lhfpl4	ENSMUSG00000042873	Mm.37943	0.147539	-2.76083	0.0467762	16	lipoma HMGIC fusion partner-like protein 4 [Source:MGI Symbol;Acc:MGI:3057108]				1.5348	9.15689	8.11436	4.40976	4.89144	0	1.39657	0	1.08475	0	1.144	2.18036
Arsb	ENSMUSG00000042082	Mm.300178	0.37298	-1.42283	0.0467824	5	arylsulfatase B [Source:MGI Symbol;Acc:MGI:88075]				7.67402	19.7225	31.1051	23.8127	22.5006	6.41926	11.8708	5.28029	9.76276	10.2273	5.72	5.4509
Ephx2	ENSMUSG00000022040	Mm.15295	0.299889	-1.7375	0.0467824	6	epoxide hydrolase 2, cytoplasmic [Source:MGI Symbol;Acc:MGI:99500]				6.13922	10.5656	17.5811	22.9308	6.84802	2.13975	2.09485	7.92043	3.25425	1.46105	4.576	5.4509
Hspg2	ENSMUSG00000028763	Mm.273662	0.346309	-1.52987	0.0467824	14	perlecan (heparan sulfate proteoglycan 2) [Source:MGI Symbol;Acc:MGI:96257]				138.132	377.546	266.422	262.822	451.969	88.7998	99.1563	69.9638	74.8479	81.8187	241.384	69.7715
Ldhd	ENSMUSG00000031958	Mm.271578	0.343571	-1.54132	0.0469589	18	lactate dehydrogenase D [Source:MGI Symbol;Acc:MGI:106428]				32.2309	35.9232	67.6197	41.4518	20.5441	6.41926	2.79314	15.8409	15.1865	7.30524	7.24533	40.3366
Klhl26	ENSMUSG00000055707	Mm.187090	2.67545	1.41978	0.047096	18	kelch-like 26 (Drosophila) [Source:MGI Symbol;Acc:MGI:2443079]				21.4873	10.5656	4.05718	8.81952	5.86973	41.7252	16.7588	27.7215	21.695	33.6041	24.7867	23.984
Uckl1	ENSMUSG00000010492	NA	2.19788	1.13611	0.0473048	12	predicted gene 16119 [Source:MGI Symbol;Acc:MGI:3801877]				55.2529	58.4633	108.192	89.9591	77.2848	158.342	144.545	223.092	136.679	219.157	166.261	149.355
Tgfb1i1	ENSMUSG00000030782	Mm.3248	0.295287	-1.75981	0.0474006	17	transforming growth factor beta 1 induced transcript 1 [Source:MGI Symbol;Acc:MGI:102784]				3.06961	18.3138	20.2859	9.70147	8.8046	0	4.1897	1.32007	7.59326	7.30524	2.288	2.18036
Dusp6	ENSMUSG00000019960	Mm.1791	2.16418	1.11382	0.0474669	2	dual specificity phosphatase 6 [Source:MGI Symbol;Acc:MGI:1914853]				466.58	397.268	442.233	355.427	409.903	1110.53	934.304	1053.42	980.615	905.849	653.605	637.755
Brpf1	ENSMUSG00000001632	Mm.356059	0.435787	-1.1983	0.04798	16	bromodomain and PHD finger containing, 1 [Source:MGI Symbol;Acc:MGI:1926033]				15.348	35.2188	14.8763	14.9932	28.3704	6.41926	6.98284	7.92043	11.9323	16.0715	7.24533	9.81162
Dffa	ENSMUSG00000028974	Mm.41433	0.451486	-1.14725	0.0480701	14	DNA fragmentation factor, alpha subunit [Source:MGI Symbol;Acc:MGI:1196227]				81.3446	132.423	142.001	113.772	125.221	50.2842	62.1473	63.3634	61.8308	36.5262	62.5387	39.2465
Rps19	ENSMUSG00000040952	Mm.300281	0.443105	-1.17428	0.0481017	17	ribosomal protein S19 [Source:MGI Symbol;Acc:MGI:1333780]				245.569	145.806	166.344	121.709	106.633	78.101	93.5701	50.1627	56.4071	52.5977	49.9547	106.838
Vps52	ENSMUSG00000024319	Mm.448614	0.449829	-1.15255	0.0481803	9	vacuolar protein sorting 52 (yeast) [Source:MGI Symbol;Acc:MGI:1330304]				681.453	516.308	246.136	392.469	254.355	171.18	104.044	335.298	291.798	131.494	102.96	179.88
Ctf1	ENSMUSG00000042340	Mm.389954	3.87459	1.95404	0.0483949	17	cardiotrophin 1 [Source:MGI Symbol;Acc:MGI:105115]				6.13922	1.40875	1.35239	2.64586	1.95658	12.8385	6.98284	10.5606	13.017	10.2273	7.62667	11.992
Zic2	ENSMUSG00000061524	Mm.308936	1.91164	0.934811	0.0487294	6	zinc finger protein of the cerebellum 2 [Source:MGI Symbol;Acc:MGI:106679]				141.202	63.3939	83.8484	89.0772	65.5453	163.691	187.838	150.488	154.035	166.559	226.893	136.272
Cenpe	ENSMUSG00000045328	Mm.161470	2.25132	1.17077	0.0487835	13	centromere protein E [Source:MGI Symbol;Acc:MGI:1098230]				162.689	164.12	175.811	245.183	227.941	507.122	386.849	447.504	669.292	357.957	321.845	384.833
E2f7	ENSMUSG00000020185	Mm.11747	0.472385	-1.08196	0.0489603	2	E2F transcription factor 7 [Source:MGI Symbol;Acc:MGI:1289147]				38.3701	54.9414	50.0386	70.5562	62.6105	24.6072	24.4399	25.0814	35.7968	18.9936	19.0667	34.8857
Tgoln1	ENSMUSG00000056429	Mm.246563	2.14507	1.10103	0.0489857	16	trans-golgi network protein [Source:MGI Symbol;Acc:MGI:105080]				107.436	76.777	79.7912	86.4313	63.5888	220.395	166.192	196.691	161.628	191.397	169.693	137.363
Psma4	ENSMUSG00000032301	Mm.30270	0.266728	-1.90656	0.0491243	19	proteasome (prosome, macropain) subunit, alpha type 4 [Source:MGI Symbol;Acc:MGI:1347060]				3.06961	9.86127	8.11436	9.70147	11.7395	2.13975	4.88799	2.64014	3.25425	0	0.762667	2.18036
Aebp1	ENSMUSG00000020473	Mm.4665	0.277985	-1.84692	0.0492234	3	AE binding protein 1 [Source:MGI Symbol;Acc:MGI:1197012]				26.0917	21.8357	31.1051	12.3473	19.5658	3.20963	9.07769	1.32007	10.8475	2.92209	11.44	4.36072
Rraga	ENSMUSG00000070934	Mm.31178	1.99888	0.99919	0.0495267	14	Ras-related GTP binding A [Source:MGI Symbol;Acc:MGI:1915691]				211.803	121.153	240.726	209.905	171.201	456.838	362.409	339.258	342.781	452.925	409.171	308.521
Lrrc50	ENSMUSG00000031831	Mm.475128	2.14415	1.10041	0.0495615	18	leucine rich repeat containing 50 [Source:MGI Symbol;Acc:MGI:1915520]				98.2275	135.24	155.525	130.529	150.656	250.351	294.676	331.338	283.12	299.515	309.643	243.11
Crocc	ENSMUSG00000040860	Mm.80685	0.399881	-1.32236	0.0499304	14	ciliary rootlet coiled-coil, rootletin [Source:MGI Symbol;Acc:MGI:3529431]				55.2529	92.9777	56.8005	29.1044	31.3052	8.55902	38.4056	22.4412	26.034	26.2989	14.872	11.992
Prkaca	ENSMUSG00000005469	Mm.19111	2.08129	1.05748	0.0499637	18	protein kinase, cAMP dependent, catalytic, alpha [Source:MGI Symbol;Acc:MGI:97592]				168.828	95.7952	86.5532	104.952	76.3065	240.722	217.166	204.611	227.798	239.612	207.827	213.675

## Sheet: Sheet 2 ED9.5
Gene Name	Ensembl Gene	Unigene	FoldChange	Log2FoldChange	Padj	Chromosome	description	Cardiovascular system	Neural tube	Embryogenesis	200_11_1/C9.5	200_11_2/C9.5	28_8_1/C9.5	28_8_10/C9.5	28_8_6/C9.5	28_8_7/C9.5	28_8_9/C9.5	28_9_7/C9.5	16_1_8/D9.5	16_6_5/D9.5	16_8_1/D9.5	28_1_2/D9.5	28_1_8/D9.5	28_2_1/D9.5	28_3_2/D9.5	300_4_9/D9.5
Mcrs1	ENSMUSG00000037570	Mm.383472	0.0326314	-4.9376	2.63405e-33	7	microspherule protein 1 [Source:MGI Symbol;Acc:MGI:1858420]				192.182	113.051	175.491	106.448	167.205	192.644	97.9243	148.288	0	3.1127	0.662746	2.37745	7.17933	8.7241	8.35017	8.53034
Asna1	ENSMUSG00000052456	Mm.41475	0.059648	-4.06738	1.45225e-31	18	arsA arsenite transporter, ATP-binding, homolog 1 (bacterial) [Source:MGI Symbol;Acc:MGI:1928379]				1716.9	759.386	1193.94	1278.58	1322.51	1373.4	1066.71	1083.5	66.0087	49.8032	28.4981	71.3234	110.562	62.8135	74.3924	120.846
Tpm4	ENSMUSG00000031799	Mm.295124	0.0808318	-3.62893	2.84328e-25	18	tropomyosin 4 [Source:MGI Symbol;Acc:MGI:2449202]				2420.8	1546.18	2800.89	3143.83	3684.89	3651.58	2989.07	2562.64	148.117	163.417	189.877	301.936	343.172	186.696	258.096	251.645
Eif3h	ENSMUSG00000022312	Mm.289800	0.0817133	-3.61328	9.33428e-24	7	eukaryotic translation initiation factor 3, subunit H [Source:MGI Symbol;Acc:MGI:1915385]				1474.94	1010.61	981.954	1568.89	1669.66	1755.44	1360.48	1436.77	70.8386	92.6029	77.2099	126.005	126.356	92.4755	185.222	149.281
Map3k7ip1	ENSMUSG00000022414	Mm.288245	0.0585732	-4.09361	1.01596e-20	7	TGF-beta activated kinase 1/MAP3K7 binding protein 1 [Source:MGI Symbol;Acc:MGI:1913763]				149.346	91.3547	85.2575	94.3513	146.504	145.024	121.692	190.656	4.82991	4.66905	9.27844	0	10.0511	6.97928	11.3866	12.7955
Minpp1	ENSMUSG00000024896	Mm.255116	0.106536	-3.23059	1.92107e-20	11	multiple inositol polyphosphate histidine phosphatase 1 [Source:MGI Symbol;Acc:MGI:1336159]				613.592	448.78	608.745	527.399	667.229	597.414	638.884	596.889	33.8094	42.0215	33.1373	38.0391	83.2803	45.3653	116.902	108.051
Mrto4	ENSMUSG00000028741	Mm.27871	0.10009	-3.32063	2.97123e-20	14	MRT4, mRNA turnover 4, homolog (S. cerevisiae) [Source:MGI Symbol;Acc:MGI:1917152]				588.123	399.677	445.197	615.703	595.569	354.985	505.784	289.099	30.5894	38.1306	36.1196	52.3038	57.4347	38.3861	59.9694	66.821
Napa	ENSMUSG00000006024	Mm.104540	0.102763	-3.2826	6.96338e-20	17	N-ethylmaleimide sensitive fusion protein attachment protein alpha [Source:MGI Symbol;Acc:MGI:104563]				232.702	194.129	260.417	260.071	329.633	273.815	175.883	254.207	14.4897	30.3489	14.9118	23.7745	30.1532	20.9378	33.4007	35.5431
Ppil1	ENSMUSG00000024007	Mm.328928	0.110262	-3.18099	1.68766e-19	9	peptidylprolyl isomerase (cyclophilin)-like 1 [Source:MGI Symbol;Acc:MGI:1916066]				812.721	459.057	771.299	856.419	798.604	908.026	688.322	660.441	74.0586	63.0322	74.2275	87.9655	99.0748	66.3032	89.5745	102.364
Clic1	ENSMUSG00000007041	Mm.29524	0.11346	-3.13974	4.13403e-19	9	chloride intracellular channel 1 [Source:MGI Symbol;Acc:MGI:2148924]				392.468	263.787	375.199	404.017	400.496	414.51	385.042	377.573	33.8094	31.127	32.4745	61.8136	47.3836	40.1309	53.8965	41.23
Mcat	ENSMUSG00000048755	Mm.37560	0.104873	-3.25329	1.48489e-18	7	malonyl CoA:ACP acyltransferase (mitochondrial) [Source:MGI Symbol;Acc:MGI:2388651]				230.387	139.316	220.94	243.136	233.291	283.555	247.187	191.902	16.0997	17.898	22.202	35.6617	33.0249	22.6827	27.3278	12.7955
Klc3	ENSMUSG00000040714	Mm.213403	0.104228	-3.26219	2.28499e-18	17	kinesin light chain 3 [Source:MGI Symbol;Acc:MGI:1277971]				196.813	162.155	111.133	124.592	171.186	165.588	134.052	165.11	9.65981	14.0072	11.2667	23.7745	15.7945	17.4482	12.1457	24.1693
Iars	ENSMUSG00000037851	Mm.21118	0.12576	-2.99125	5.64446e-18	5	isoleucine-tRNA synthetase [Source:MGI Symbol;Acc:MGI:2145219]				599.7	537.851	550.691	781.422	898.927	707.806	579.94	512.153	53.129	60.6977	51.0314	104.608	87.5879	61.0687	113.866	118.003
Cdc42ep2	ENSMUSG00000045664	Mm.195932	0.0745026	-3.74657	7.01369e-18	11	CDC42 effector protein (Rho GTPase binding) 2 [Source:MGI Symbol;Acc:MGI:1929744]				99.5641	63.9483	46.112	83.4646	50.9578	76.8413	64.649	57.3213	0	3.89088	3.6451	11.8872	8.6152	3.48964	6.07285	2.84345
Klhl25	ENSMUSG00000055652	Mm.206223	0.0905449	-3.46522	1.68875e-17	17	kelch-like 25 (Drosophila) [Source:MGI Symbol;Acc:MGI:2668031]				99.5641	34.258	80.9449	90.7224	111.47	115.803	76.0577	76.6361	3.21994	2.33453	6.29609	19.0196	11.4869	3.48964	9.10927	7.10862
Efemp2	ENSMUSG00000024909	Mm.276367	0.0767841	-3.70305	4.44168e-17	11	epidermal growth factor-containing fibulin-like extracellular matrix protein 2 [Source:MGI Symbol;Acc:MGI:1891209]				178.289	63.9483	149.947	180.235	187.907	145.024	121.692	95.9509	6.43988	11.6726	8.94707	11.8872	14.3587	5.23446	10.6275	17.0607
Echdc2	ENSMUSG00000028601	Mm.270783	0.0804163	-3.63637	6.21529e-17	14	enoyl Coenzyme A hydratase domain containing 2 [Source:MGI Symbol;Acc:MGI:1289238]				54.4129	20.5548	76.3005	64.1105	65.2897	76.8413	77.9591	54.206	9.65981	7.00358	4.30785	0	7.17933	1.74482	3.79553	5.68689
Wdr34	ENSMUSG00000039715	Mm.88053	0.100872	-3.30941	7.55225e-16	12	WD repeat domain 34 [Source:MGI Symbol;Acc:MGI:1919070]				111.141	63.9483	71.3244	85.8838	115.451	107.145	132.15	83.4897	11.2698	9.33811	9.27844	9.50978	4.3076	3.48964	10.6275	19.9041
Mcee	ENSMUSG00000033429	Mm.10093	0.102827	-3.28172	8.03273e-16	17	methylmalonyl CoA epimerase [Source:MGI Symbol;Acc:MGI:1920974]				135.453	69.658	162.885	203.218	214.978	226.195	211.06	203.117	19.3196	9.33811	19.551	16.6421	35.8967	10.4689	21.255	14.2172
Adat2	ENSMUSG00000019808	Mm.331841	0.128866	-2.95605	8.26371e-16	2	adenosine deaminase, tRNA-specific 2, TAD2 homolog (S. cerevisiae) [Source:MGI Symbol;Acc:MGI:1914007]				130.823	171.29	171.51	116.125	168.798	212.125	136.904	123.365	12.8798	28.0143	13.5863	16.6421	27.2815	26.1723	21.255	12.7955
Manbal	ENSMUSG00000063019	Mm.228619	0.103378	-3.274	8.45758e-16	12	mannosidase, beta A, lysosomal-like [Source:MGI Symbol;Acc:MGI:1916411]				94.9332	82.2192	63.6943	64.1105	96.3421	69.2654	92.2199	66.6672	3.21994	5.44723	4.30785	9.50978	8.6152	5.23446	15.9412	12.7955
Psmd13	ENSMUSG00000025487	Mm.29760	0.125823	-2.99053	8.45758e-16	17	proteasome (prosome, macropain) 26S subunit, non-ATPase, 13 [Source:MGI Symbol;Acc:MGI:1345192]				580.019	445.354	534.767	589.091	692.708	752.179	808.113	626.796	85.3284	70.0358	90.4648	52.3038	94.7672	40.1309	111.589	88.1469
Ndufs1	ENSMUSG00000025968	Mm.290791	0.157981	-2.66218	1.13997e-15	1	NADH dehydrogenase (ubiquinone) Fe-S protein 1 [Source:MGI Symbol;Acc:MGI:2443241]				1031.53	731.98	1389	1484.22	1265.98	1639.64	1194.11	1457.33	123.968	163.417	144.147	223.48	341.736	139.586	245.191	228.897
Gtf2b	ENSMUSG00000028271	Mm.271756	0.0460813	-4.43968	1.71683e-15	13	general transcription factor IIB [Source:MGI Symbol;Acc:MGI:2385191]				171.343	57.0967	140.99	206.847	246.031	172.081	226.272	133.334	1.60997	11.6726	6.95883	4.75489	11.4869	5.23446	12.1457	8.53034
Tbl3	ENSMUSG00000040688	Mm.100353	0.153628	-2.70249	2.72075e-15	9	transducin (beta)-like 3 [Source:MGI Symbol;Acc:MGI:2384863]				966.698	855.309	632.299	683.442	827.268	638.54	743.464	598.758	70.8386	71.5922	83.1746	109.362	132.1	141.33	113.107	191.933
Sephs2	ENSMUSG00000049091	Mm.20294	0.0764352	-3.70962	2.97112e-15	17	selenophosphate synthetase 2 [Source:MGI Symbol;Acc:MGI:108388]				347.316	127.897	495.29	514.093	569.294	497.845	552.369	376.327	25.7595	31.9052	23.5275	40.4166	34.4608	19.193	52.3783	38.3865
Eif3f	ENSMUSG00000031029	Mm.182962	0.147525	-2.76096	3.45758e-15	17	eukaryotic translation initiation factor 3, subunit F [Source:MGI Symbol;Acc:MGI:1913335]				2333.97	1484.51	1578.09	1982.59	1999.3	1860.43	1985.11	1473.53	246.325	201.547	237.263	337.597	244.097	184.951	356.78	359.696
Srm	ENSMUSG00000006442	Mm.10	0.144148	-2.79437	6.61414e-15	14	spermidine synthase [Source:MGI Symbol;Acc:MGI:102690]				1403.16	1345.2	834.993	997.946	1211.84	1023.83	1029.63	932.717	146.507	120.617	155.414	168.799	242.661	106.434	160.171	164.92
Fastkd2	ENSMUSG00000025962	Mm.30965	0.156016	-2.68024	7.05491e-15	1	FAST kinase domains 2 [Source:MGI Symbol;Acc:MGI:1922869]				445.723	237.522	519.839	562.479	559.74	524.902	446.839	436.14	41.8592	52.9159	68.2628	87.9655	93.3313	82.0066	73.6333	82.46
Igsf8	ENSMUSG00000038034	Mm.271717	0.0461739	-4.43678	1.03031e-14	1	immunoglobulin superfamily, member 8 [Source:MGI Symbol;Acc:MGI:2154090]				70.621	22.8387	44.7851	43.5467	77.2329	79.0058	45.6346	77.8822	0	0	3.31373	2.37745	1.43587	6.97928	1.51821	5.68689
Olfm2	ENSMUSG00000032172	Mm.293552	0.0365268	-4.7749	1.73302e-14	19	olfactomedin 2 [Source:MGI Symbol;Acc:MGI:3045350]				30.1008	29.6903	9.6205	45.966	47.7729	40.0441	34.226	24.9223	0	0	0	2.37745	0	0	1.51821	5.68689
Phka2	ENSMUSG00000031295	Mm.350712	0.130321	-2.93986	1.99221e-14	20	phosphorylase kinase alpha 2 [Source:MGI Symbol;Acc:MGI:97577]				113.457	125.613	123.408	140.317	158.447	156.929	127.397	94.0817	11.2698	16.3417	14.249	14.2647	14.3587	27.9171	24.2914	12.7955
Cse1l	ENSMUSG00000002718	Mm.22417	0.160883	-2.63591	2.89707e-14	12	chromosome segregation 1-like (S. cerevisiae) [Source:MGI Symbol;Acc:MGI:1339951]				3145.53	2179.95	2534.84	3267.22	3505.74	3468.68	3215.34	2861.7	344.533	420.993	417.198	572.964	805.521	268.702	551.111	508.977
Fastkd3	ENSMUSG00000021532	Mm.23670	0.125894	-2.98971	4.98655e-14	5	FAST kinase domains 3 [Source:MGI Symbol;Acc:MGI:1916827]				115.772	49.1032	114.783	133.059	168.001	169.917	169.228	122.119	8.04985	8.55993	10.6039	21.397	21.538	15.7034	19.7368	25.591
Arpc5l	ENSMUSG00000026755	Mm.38155	0.16339	-2.61361	5.12028e-14	12	actin related protein 2/3 complex, subunit 5-like [Source:MGI Symbol;Acc:MGI:1921442]				798.828	711.425	660.497	688.28	804.974	854.995	581.841	804.367	86.9383	115.948	83.1746	90.3429	111.998	80.2617	171.558	224.632
Rere	ENSMUSG00000039852	Mm.291274	0.115357	-3.11583	9.24062e-14	14	arginine glutamic acid dipeptide (RE) repeats [Source:MGI Symbol;Acc:MGI:2683486]				244.279	130.18	201.367	303.618	402.885	314.941	252.892	220.562	27.3695	28.0143	18.5569	16.6421	31.5891	50.5998	33.4007	32.6996
Serping1	ENSMUSG00000023224	Mm.38888	0.113981	-3.13314	1.35926e-13	12	serine (or cysteine) peptidase inhibitor, clade G, member 1 [Source:MGI Symbol;Acc:MGI:894696]				107.668	70.7999	111.797	183.864	156.058	178.575	173.031	101.558	8.04985	10.8945	8.6157	9.50978	22.9739	8.7241	22.0141	32.6996
Inpp5a	ENSMUSG00000025477	Mm.28308	0.149674	-2.7401	1.50673e-13	17	inositol polyphosphate-5-phosphatase A [Source:MGI Symbol;Acc:MGI:2686961]				111.141	73.0838	168.193	147.575	175.167	162.341	193.947	127.104	8.04985	14.7853	21.5392	21.397	25.8456	27.9171	31.1233	22.7476
Mpzl1	ENSMUSG00000026566	Mm.46438	0.197276	-2.34172	1.68885e-13	1	myelin protein zero-like 1 [Source:MGI Symbol;Acc:MGI:1915731]				1022.27	644.051	670.781	843.113	848.766	842.007	1039.14	839.258	120.748	44.356	71.2452	339.975	123.485	155.289	270.242	206.15
Panx1	ENSMUSG00000031934	Mm.142253	0.143519	-2.80068	1.96506e-13	19	pannexin 1 [Source:MGI Symbol;Acc:MGI:1860055]				244.279	149.593	198.381	220.153	365.463	360.396	311.836	269.161	40.2492	42.7997	38.4393	38.0391	37.3325	27.9171	40.9917	38.3865
Zfp313	ENSMUSG00000006418	Mm.22225	0.167078	-2.58141	2.01695e-13	12	ring finger protein 114 [Source:MGI Symbol;Acc:MGI:1933159]				735.153	581.244	581.211	613.283	811.344	833.349	675.012	618.073	78.8885	85.5993	113.992	128.382	111.998	167.503	101.72	122.268
Zfp346	ENSMUSG00000021481	Mm.22795	0.148082	-2.75553	3.89867e-13	5	zinc finger protein 346 [Source:MGI Symbol;Acc:MGI:1349417]				192.182	113.051	199.708	264.909	292.211	294.378	221.518	187.54	32.1994	28.7925	34.7942	23.7745	38.7684	22.6827	46.3055	34.1214
X99384	ENSMUSG00000020092	Mm.269699	0.158391	-2.65843	4.7009e-13	2	cDNA sequence X99384 [Source:MGI Symbol;Acc:MGI:1351623]				375.102	315.174	186.77	247.974	324.856	285.72	267.153	285.36	41.8592	35.7961	40.4275	45.1715	41.6401	40.1309	46.3055	71.0862
Pard6b	ENSMUSG00000044641	Mm.292834	0.169961	-2.55673	4.76248e-13	12	par-6 (partitioning defective 6) homolog beta (C. elegans) [Source:MGI Symbol;Acc:MGI:2135605]				119.245	50.2451	126.725	141.527	152.077	140.695	125.495	162.618	12.8798	11.6726	15.2432	35.6617	22.9739	24.4275	30.3642	19.9041
Crtap	ENSMUSG00000032431	Mm.20904	0.0782835	-3.67515	4.81263e-13	19	cartilage associated protein [Source:MGI Symbol;Acc:MGI:1891221]				251.226	115.335	443.538	489.901	550.185	501.092	434.479	528.976	19.3196	21.7889	20.8765	42.794	45.9477	12.2137	53.8965	42.6517
Sil1	ENSMUSG00000024357	Mm.291482	0.150077	-2.73623	4.8195e-13	10	endoplasmic reticulum chaperone SIL1 homolog (S. cerevisiae) [Source:MGI Symbol;Acc:MGI:1932040]				151.662	140.458	93.2193	111.286	131.376	124.461	140.707	117.135	19.3196	14.0072	16.9	26.1519	27.2815	12.2137	14.423	21.3259
Mpped2	ENSMUSG00000016386	Mm.45628	0.142454	-2.81143	5.32748e-13	12	metallophosphoesterase domain containing 2 [Source:MGI Symbol;Acc:MGI:1924265]				103.037	38.8258	97.8637	114.915	124.21	128.79	89.3678	114.643	14.4897	17.898	13.5863	14.2647	18.6663	5.23446	14.423	17.0607
Pole2	ENSMUSG00000020974	Mm.9199	0.175933	-2.5069	1.13168e-12	4	polymerase (DNA directed), epsilon 2 (p59 subunit) [Source:MGI Symbol;Acc:MGI:1197514]				187.551	86.787	181.463	221.363	183.13	159.094	161.623	134.58	22.5396	22.5671	23.8588	28.5293	55.9988	22.6827	19.7368	35.5431
Tipin	ENSMUSG00000032397	Mm.196219	0.0755162	-3.72707	2.13369e-12	19	timeless interacting protein [Source:MGI Symbol;Acc:MGI:1921571]				317.216	166.722	606.423	621.751	758.793	680.749	607.511	502.184	25.7595	35.0179	44.0726	42.794	51.6912	36.6412	41.7508	44.0734
Serinc2	ENSMUSG00000023232	Mm.45132	0.163245	-2.61489	2.37305e-12	14	serine incorporator 2 [Source:MGI Symbol;Acc:MGI:1919132]				103.037	102.774	96.8685	122.173	152.077	101.734	122.643	96.5739	8.04985	19.4544	11.9294	23.7745	17.2304	19.193	22.7732	24.1693
Cdk5rap1	ENSMUSG00000027487	Mm.289427	0.0729795	-3.77637	2.95919e-12	12	CDK5 regulatory subunit associated protein 1 [Source:MGI Symbol;Acc:MGI:1914221]				34.7316	19.4129	31.1837	53.2238	65.2897	62.7718	45.6346	39.2526	6.43988	2.33453	3.31373	0	4.3076	6.97928	2.27732	0
Cct8	ENSMUSG00000025613	Mm.328673	0.281807	-1.82722	3.13765e-12	8	chaperonin containing Tcp1, subunit 8 (theta) [Source:MGI Symbol;Acc:MGI:107183]				7739.37	4436.41	6530	4804.66	5087.02	5445.99	5205.2	5063.59	1431.26	305.823	323.089	2187.25	2328.98	3618.76	1204.7	1087.62
Cmas	ENSMUSG00000030282	Mm.3820	0.185471	-2.43073	3.71003e-12	16	cytidine monophospho-N-acetylneuraminic acid synthetase [Source:MGI Symbol;Acc:MGI:1337124]				284.8	150.735	281.317	393.13	388.553	389.618	443.987	344.551	53.129	56.0286	46.0608	59.4361	86.152	52.3446	73.6333	69.6644
Mrpl9	ENSMUSG00000028140	Mm.218515	0.181803	-2.45955	4.02837e-12	13	mitochondrial ribosomal protein L9 [Source:MGI Symbol;Acc:MGI:2137211]				147.031	119.903	166.534	211.686	231.699	224.03	225.321	188.163	48.2991	33.4616	28.4981	40.4166	30.1532	36.6412	26.5687	31.2779
Sptlc1	ENSMUSG00000021468	Mm.240336	0.178384	-2.48694	4.22948e-12	5	serine palmitoyltransferase, long chain base subunit 1 [Source:MGI Symbol;Acc:MGI:1099431]				329.951	250.084	258.095	356.841	516.744	427.497	450.642	368.85	59.5689	50.5814	57.3275	61.8136	87.5879	82.0066	81.9834	46.9169
Tcirg1	ENSMUSG00000001750	Mm.271689	0.16367	-2.61114	4.68083e-12	11	T cell, immune regulator 1, ATPase, H+ transporting, lysosomal V0 protein A3 [Source:MGI Symbol;Acc:MGI:1350931]				57.8861	27.4064	57.723	56.8527	78.8253	70.3477	53.2404	41.1218	4.82991	5.44723	4.30785	7.13234	1.43587	22.6827	6.83195	19.9041
Atp6v0d1	ENSMUSG00000013160	Mm.17708	0.161764	-2.62804	5.05166e-12	18	ATPase, H+ transporting, lysosomal V0 subunit D1 [Source:MGI Symbol;Acc:MGI:1201778]				355.421	154.161	328.092	437.887	519.133	458.883	318.492	331.467	35.4193	54.4723	38.7706	87.9655	81.8444	27.9171	73.6333	69.6644
Bckdk	ENSMUSG00000030802	Mm.425495	0.161079	-2.63416	5.62092e-12	17	branched chain ketoacid dehydrogenase kinase [Source:MGI Symbol;Acc:MGI:1276121]				386.679	199.838	177.482	292.731	301.766	373.384	200.602	348.912	25.7595	49.0251	39.102	42.794	31.5891	55.8343	62.2467	61.1341
Cdc42ep1	ENSMUSG00000049521	Mm.307488	0.0857002	-3.54456	6.73889e-12	7	CDC42 effector protein (Rho GTPase binding) 1 [Source:MGI Symbol;Acc:MGI:1929763]				142.4	44.5354	150.279	151.204	238.068	205.632	154.017	173.21	9.65981	16.3417	14.9118	14.2647	20.1021	5.23446	17.4594	9.95206
Pdrg1	ENSMUSG00000027472	Mm.12746	0.191717	-2.38295	1.09432e-11	12	p53 and DNA damage regulated 1 [Source:MGI Symbol;Acc:MGI:1915809]				305.639	151.877	249.138	228.62	165.613	180.739	178.736	131.465	28.9794	32.6834	28.8294	38.0391	47.3836	43.6205	50.101	35.5431
Ptpn9	ENSMUSG00000032290	Mm.325643	0.178405	-2.48678	1.43591e-11	19	protein tyrosine phosphatase, non-receptor type 9 [Source:MGI Symbol;Acc:MGI:1928376]				311.427	224.961	336.717	419.742	562.128	491.351	354.619	322.744	70.8386	54.4723	67.9314	64.191	77.5368	38.3861	107.793	58.2907
Tpmt	ENSMUSG00000021376	Mm.10169	0.160331	-2.64087	1.55209e-11	5	thiopurine methyltransferase [Source:MGI Symbol;Acc:MGI:98812]				62.517	35.4	56.396	68.949	82.0102	83.3349	77.9591	59.1905	11.2698	14.0072	5.30197	7.13234	4.3076	20.9378	11.3866	9.95206
Batf2	ENSMUSG00000039699	Mm.159219	0.0838031	-3.57685	1.57733e-11	11	basic leucine zipper transcription factor, ATF-like 2 [Source:MGI Symbol;Acc:MGI:1921731]				23.1544	6.8516	26.2076	22.983	27.8675	21.6454	28.5216	21.807	1.60997	3.1127	0.994119	0	1.43587	3.48964	1.51821	2.84345
Gps1	ENSMUSG00000025156	Mm.30195	0.194055	-2.36546	1.57733e-11	3	G protein pathway suppressor 1 [Source:MGI Symbol;Acc:MGI:2384801]				160.923	100.49	167.198	200.799	203.035	222.948	266.202	193.148	41.8592	21.0107	33.4687	57.0587	35.8967	33.1516	28.846	42.6517
Tmem115	ENSMUSG00000010045	Mm.260153	0.186894	-2.41971	1.58121e-11	19	transmembrane protein 115 [Source:MGI Symbol;Acc:MGI:1930765]				326.477	213.542	202.694	183.864	394.923	230.524	333.703	223.678	28.9794	58.3632	42.0844	73.7008	48.8195	54.0894	45.5464	42.6517
Fh1	ENSMUSG00000026526	Mm.41502	0.228602	-2.12909	1.67545e-11	1	fumarate hydratase 1 [Source:MGI Symbol;Acc:MGI:95530]				514.028	406.528	611.399	607.235	773.125	782.482	840.437	581.936	146.507	117.505	61.304	78.4557	173.74	99.4548	137.398	355.431
Eif4g1	ENSMUSG00000045983	Mm.260256	0.176815	-2.49969	1.90977e-11	8	eukaryotic translation initiation factor 4, gamma 1 [Source:MGI Symbol;Acc:MGI:2384784]				2438.16	1386.31	1251.33	2224.51	3249.36	2558.49	2052.61	2263.57	346.143	364.186	321.432	339.975	379.069	455.398	452.427	422.252
Psap	ENSMUSG00000004207	Mm.277498	0.0709478	-3.8171	2.54671e-11	2	prosaposin [Source:MGI Symbol;Acc:MGI:97783]				841.664	342.58	723.196	1267.69	1535.9	1429.68	887.023	905.926	64.3988	53.6941	45.0667	95.0978	110.562	48.855	81.2243	63.9776
Cd9	ENSMUSG00000030342	Mm.210676	0.075994	-3.71797	2.97779e-11	16	CD9 antigen [Source:MGI Symbol;Acc:MGI:88348]				48.6243	11.4193	51.7517	68.949	75.6405	54.1136	35.1767	55.4521	1.60997	3.89088	3.31373	9.50978	4.3076	3.48964	1.51821	2.84345
Slc7a11	ENSMUSG00000027737	Mm.260988	0.0279694	-5.16001	3.99174e-11	13	solute carrier family 7 (cationic amino acid transporter, y+ system), member 11 [Source:MGI Symbol;Acc:MGI:1347355]				1531.67	260.361	1117.64	2101.13	1619.5	2294.42	1173.19	849.227	12.8798	18.6762	17.8941	28.5293	101.947	48.855	54.6556	22.7476
Mast3	ENSMUSG00000031833	Mm.250731	0.0968912	-3.36749	4.39486e-11	18	microtubule associated serine/threonine kinase 3 [Source:MGI Symbol;Acc:MGI:2683541]				84.5137	50.2451	117.436	168.139	195.073	175.328	131.199	145.795	3.21994	13.229	7.62158	7.13234	17.2304	5.23446	22.7732	27.0127
Akp2	ENSMUSG00000028766	Mm.288186	0.12589	-2.98976	4.78847e-11	14	alkaline phosphatase, liver/bone/kidney [Source:MGI Symbol;Acc:MGI:87983]				116.93	83.3612	36.8233	91.932	141.726	110.392	97.9243	97.197	17.7097	7.00358	15.5745	0	17.2304	17.4482	11.3866	11.3738
Rad54l2	ENSMUSG00000040661	Mm.246689	0.151981	-2.71803	5.16958e-11	19	RAD54 like 2 (S. cerevisiae) [Source:MGI Symbol;Acc:MGI:1933196]				307.954	248.942	283.307	410.065	623.437	518.408	384.091	388.165	57.9589	52.1378	54.3452	47.5489	61.7423	47.1102	80.4652	79.6165
Slc29a2	ENSMUSG00000024891	Mm.4930	0.172018	-2.53937	6.48593e-11	11	solute carrier family 29 (nucleoside transporters), member 2 [Source:MGI Symbol;Acc:MGI:1345278]				134.296	102.774	58.0547	123.382	121.025	125.544	67.5012	111.527	20.9296	14.7853	14.5804	28.5293	12.9228	24.4275	20.4959	8.53034
Epb4.2	ENSMUSG00000023216	Mm.240051	0.103855	-3.26736	6.77954e-11	12	erythrocyte protein band 4.2 [Source:MGI Symbol;Acc:MGI:95402]				21.9967	9.13547	37.4868	31.4504	28.6638	38.9618	21.8666	25.5454	1.60997	1.55635	1.32549	0	2.87173	0	0.759106	14.2172
Ube2j2	ENSMUSG00000023286	Mm.371673	0.137606	-2.86138	8.08382e-11	14	ubiquitin-conjugating enzyme E2, J2 homolog (yeast) [Source:MGI Symbol;Acc:MGI:2153608]				115.772	37.6838	85.5893	93.1416	95.5459	91.9931	53.2404	69.1594	3.21994	10.1163	12.9235	2.37745	11.4869	24.4275	16.7003	7.10862
Kctd10	ENSMUSG00000001098	Mm.238285	0.195892	-2.35187	8.74325e-11	15	potassium channel tetramerisation domain containing 10 [Source:MGI Symbol;Acc:MGI:2141207]				605.488	630.348	611.731	613.283	824.879	755.426	795.753	539.568	117.528	108.945	154.751	154.534	136.407	139.586	130.566	110.894
Rnf24	ENSMUSG00000048911	Mm.477523	0.104085	-3.26416	8.96839e-11	12	ring finger protein 24 [Source:MGI Symbol;Acc:MGI:1261771]				19.6813	22.8387	44.1216	50.8045	63.6972	59.5249	62.7476	52.3368	1.60997	5.44723	3.31373	4.75489	2.87173	6.97928	9.86838	4.26517
Lama1	ENSMUSG00000032796	Mm.303386	0.206986	-2.27239	9.22021e-11	9	laminin, alpha 1 [Source:MGI Symbol;Acc:MGI:99892]				252.383	216.967	160.231	212.895	332.022	275.979	210.109	240.5	40.2492	31.9052	35.1255	38.0391	40.2043	92.4755	50.101	65.3993
Ptpla	ENSMUSG00000063275	Mm.241205	0.137797	-2.85939	9.3912e-11	12	protein tyrosine phosphatase-like (proline instead of catalytic arginine), member a [Source:MGI Symbol;Acc:MGI:1353592]				42.8357	13.7032	41.7994	30.2408	37.4221	36.7972	58.9447	30.5298	1.60997	4.66905	3.6451	4.75489	7.17933	5.23446	6.07285	7.10862
Rassf8	ENSMUSG00000030259	Mm.158669	0.197603	-2.33932	1.32398e-10	16	Ras association (RalGDS/AF-6) domain family (N-terminal) member 8 [Source:MGI Symbol;Acc:MGI:1918573]				296.377	244.374	213.641	235.878	183.13	221.866	270.005	205.609	38.6393	35.7961	35.7883	33.2842	66.0499	24.4275	66.0422	69.6644
Osbpl5	ENSMUSG00000037606	Mm.21199	0.191998	-2.38083	1.9204e-10	17	oxysterol binding protein-like 5 [Source:MGI Symbol;Acc:MGI:1930265]				98.4063	43.3935	45.1168	55.6431	89.1761	62.7718	62.7476	55.4521	8.04985	3.1127	6.62746	21.397	14.3587	19.193	12.9048	12.7955
Txndc17	ENSMUSG00000020803	Mm.27670	0.226024	-2.14545	1.93116e-10	3	thioredoxin domain containing 17 [Source:MGI Symbol;Acc:MGI:1289248]				627.485	228.387	705.282	482.643	788.253	691.572	683.568	608.104	115.918	146.297	110.347	142.647	245.533	85.4962	141.194	100.942
Prpf31	ENSMUSG00000008373	Mm.246863	0.225139	-2.15111	2.27636e-10	17	PRP31 pre-mRNA processing factor 31 homolog (yeast) [Source:MGI Symbol;Acc:MGI:1916238]				368.155	583.528	764.664	931.416	942.719	679.667	827.127	538.322	88.5483	149.41	122.277	142.647	193.842	137.841	199.645	234.584
Btf3	ENSMUSG00000021660	Mm.371688	0.17387	-2.52392	2.33525e-10	5	basic transcription factor 3 [Source:MGI Symbol;Acc:MGI:1202875]				531.394	124.471	366.242	411.275	396.515	372.301	541.911	449.848	46.6891	42.7997	39.4334	78.4557	136.407	41.8757	97.1656	72.5079
Tmem97	ENSMUSG00000037278	Mm.29431	0.205772	-2.28088	2.48859e-10	3	transmembrane protein 97 [Source:MGI Symbol;Acc:MGI:1916321]				502.451	448.78	374.204	274.586	466.582	514.079	583.743	494.085	54.7389	85.5993	96.4295	71.3234	126.356	144.82	91.0927	82.46
Rqcd1	ENSMUSG00000026174	Mm.291708	0.200496	-2.31835	2.92068e-10	1	rcd1 (required for cell differentiation) homolog 1 (S. pombe) [Source:MGI Symbol;Acc:MGI:1928902]				460.773	325.451	472.731	656.83	808.159	611.484	632.229	497.823	98.2081	115.948	120.288	92.7204	111.998	85.4962	131.325	139.329
Vps8	ENSMUSG00000033653	Mm.235683	0.195424	-2.35532	2.9737e-10	8	vacuolar protein sorting 8 homolog (S. cerevisiae) [Source:MGI Symbol;Acc:MGI:2146407]				59.0438	55.9548	58.7182	76.2068	89.1761	80.0881	84.6142	77.2591	6.43988	8.55993	8.6157	11.8872	18.6663	31.4068	15.1821	12.7955
Mgrn1	ENSMUSG00000022517	Mm.291326	0.248703	-2.0075	3.49857e-10	8	mahogunin, ring finger 1 [Source:MGI Symbol;Acc:MGI:2447670]				408.676	213.542	470.741	581.833	605.92	624.471	557.122	517.761	77.2785	119.839	59.6471	109.362	195.278	136.096	126.012	166.342
Sf3a3	ENSMUSG00000028902	Mm.25779	0.22533	-2.14989	3.64709e-10	14	splicing factor 3a, subunit 3 [Source:MGI Symbol;Acc:MGI:1922312]				586.965	333.445	590.5	834.646	778.699	851.748	751.07	664.179	157.777	127.621	146.135	187.818	170.868	202.399	107.034	115.16
Gtf3c4	ENSMUSG00000035666	Mm.26043	0.199999	-2.32193	3.67997e-10	12	general transcription factor IIIC, polypeptide 4 [Source:MGI Symbol;Acc:MGI:2138937]				556.864	519.58	352.309	407.646	578.053	474.035	495.326	454.832	82.1084	80.9303	97.0923	76.0782	142.151	75.0273	117.661	96.6772
Prps1	ENSMUSG00000031432	Mm.287178	0.217453	-2.20123	5.02402e-10	20	phosphoribosyl pyrophosphate synthetase 1 [Source:MGI Symbol;Acc:MGI:97775]				1166.98	1041.44	1031.72	1169.71	1144.96	1216.47	1070.51	971.347	239.885	218.667	244.885	242.499	344.608	153.544	217.863	254.488
Tesk2	ENSMUSG00000033985	Mm.482431	0.206668	-2.27461	5.16442e-10	14	testis-specific kinase 2 [Source:MGI Symbol;Acc:MGI:2385204]				321.847	192.987	133.028	258.861	267.528	211.043	194.898	181.933	33.8094	51.3596	23.8588	49.9263	73.2292	12.2137	61.4876	58.2907
Wee1	ENSMUSG00000031016	Mm.287173	0.0799172	-3.64535	6.19799e-10	17	WEE 1 homolog 1 (S. pombe) [Source:MGI Symbol;Acc:MGI:103075]				136.611	49.1032	157.577	234.669	281.064	268.403	162.573	166.356	14.4897	14.7853	7.62158	7.13234	22.9739	20.9378	11.3866	17.0607
Serpinf1	ENSMUSG00000000753	Mm.2044	0.216689	-2.2063	6.53263e-10	3	serine (or cysteine) peptidase inhibitor, clade F, member 1 [Source:MGI Symbol;Acc:MGI:108080]				151.662	181.568	161.558	154.833	181.537	146.107	128.347	98.4431	33.8094	26.458	17.5628	16.6421	15.7945	15.7034	53.8965	81.0382
Zfyve26	ENSMUSG00000066440	Mm.297919	0.12488	-3.00139	7.27506e-10	4	zinc finger, FYVE domain containing 26 [Source:MGI Symbol;Acc:MGI:1924767]				92.6177	30.8322	77.2957	89.5127	154.466	116.885	95.0721	86.605	11.2698	12.4508	6.62746	9.50978	17.2304	12.2137	12.1457	11.3738
Gnptg	ENSMUSG00000035521	Mm.38607	0.204144	-2.29234	9.76694e-10	9	N-acetylglucosamine-1-phosphotransferase, gamma subunit [Source:MGI Symbol;Acc:MGI:2147006]				101.88	121.045	75.9688	91.932	87.5837	70.3477	115.037	83.4897	22.5396	14.7853	13.5863	14.2647	14.3587	34.8964	18.2185	19.9041
Tacc3	ENSMUSG00000037313	Mm.379024	0.195214	-2.35687	1.03197e-09	15	transforming, acidic coiled-coil containing protein 3 [Source:MGI Symbol;Acc:MGI:1341163]				1432.1	722.844	538.084	1058.43	1222.19	1025.99	838.536	843.62	181.927	169.642	153.094	192.573	157.945	122.137	276.315	245.958
Morn2	ENSMUSG00000045257	Mm.45208	0.187349	-2.4162	1.2497e-09	9	MORN repeat containing 2 [Source:MGI Symbol;Acc:MGI:2674071]				49.782	19.4129	34.1694	53.2238	45.3843	45.4554	29.4723	39.2526	3.21994	2.33453	2.31961	9.50978	18.6663	10.4689	9.86838	2.84345
Nab2	ENSMUSG00000025402	Mm.336898	4.65261	2.21804	1.5021e-09	2	Ngfi-A binding protein 2 [Source:MGI Symbol;Acc:MGI:107563]				18.5235	28.5483	46.7755	24.1926	16.7205	21.6454	37.0781	23.6762	130.407	150.966	169.663	118.872	122.049	120.393	95.6474	102.364
Rmnd5b	ENSMUSG00000001054	Mm.288183	0.167336	-2.57918	1.72679e-09	3	required for meiotic nuclear division 5 homolog B (S. cerevisiae) [Source:MGI Symbol;Acc:MGI:1913339]				67.1479	31.9742	62.3674	45.966	84.3989	75.759	55.1418	51.0907	9.65981	14.0072	11.2667	7.13234	7.17933	12.2137	12.1457	5.68689
Phlda1	ENSMUSG00000020205	Mm.3117	4.25641	2.08964	2.0346e-09	2	pleckstrin homology-like domain, family A, member 1 [Source:MGI Symbol;Acc:MGI:1096880]				172.501	156.445	309.515	101.609	80.4178	101.734	194.898	168.849	635.938	694.133	1054.1	813.086	545.629	734.569	507.083	489.073
Ttc30a1	ENSMUSG00000075271	Mm.282339	4.93012	2.30162	2.11262e-09	12	tetratricopeptide repeat domain 30A1 [Source:MGI Symbol;Acc:MGI:1926052]				9.26177	5.70967	21.2314	12.0963	6.36972	9.74045	21.8666	17.4456	77.2785	67.7013	90.1334	49.9263	58.8705	33.1516	77.4288	56.8689
Grk6	ENSMUSG00000074886	Mm.10193	0.115155	-3.11836	2.23309e-09	5	G protein-coupled receptor kinase 6 [Source:MGI Symbol;Acc:MGI:1347078]				231.544	105.058	346.006	402.807	533.464	429.662	285.216	342.059	17.7097	39.687	31.8118	47.5489	41.6401	52.3446	43.269	34.1214
Nkx6-2	ENSMUSG00000041309	Mm.28308	0.156692	-2.674	2.78532e-09	17	NK6 homeobox 2 [Source:MGI Symbol;Acc:MGI:1352738]				48.6243	36.5419	108.148	105.238	110.674	89.8286	118.84	65.421	9.65981	7.78176	10.6039	9.50978	22.9739	12.2137	14.423	19.9041
Adam19	ENSMUSG00000011256	Mm.89940	0.24567	-2.02521	2.96697e-09	3	a disintegrin and metallopeptidase domain 19 (meltrin beta) [Source:MGI Symbol;Acc:MGI:105377]				153.977	92.4967	208.997	198.38	260.362	216.454	218.666	187.54	54.7389	28.7925	40.4275	76.0782	41.6401	38.3861	57.6921	39.8083
Jrk	ENSMUSG00000046380	Mm.87052	0.198243	-2.33465	3.13929e-09	7	jerky [Source:MGI Symbol;Acc:MGI:106214]				191.024	125.613	70.6609	118.544	151.281	142.86	132.15	129.596	27.3695	19.4544	26.8412	23.7745	31.5891	26.1723	19.7368	35.5431
Avpi1	ENSMUSG00000018821	Mm.30060	4.61402	2.20602	3.38812e-09	11	arginine vasopressin-induced 1 [Source:MGI Symbol;Acc:MGI:1916784]				70.621	149.593	207.338	81.0453	37.4221	89.8286	147.362	122.742	553.829	593.748	549.748	594.361	644.704	375.136	400.808	467.747
Scye1	ENSMUSG00000028029	Mm.235137	4.35056	2.1212	3.60704e-09	13	aminoacyl tRNA synthetase complex-interacting multifunctional protein 1 [Source:MGI Symbol;Acc:MGI:102774]				239.648	361.993	630.309	268.538	163.224	260.827	516.241	356.389	1490.83	1612.38	1795.05	1571.49	1981.5	1153.33	1251.01	1313.67
Efnb3	ENSMUSG00000003934	Mm.249637	0.246687	-2.01925	3.89152e-09	3	ephrin B3 [Source:MGI Symbol;Acc:MGI:109196]				1076.68	1384.02	631.967	876.983	904.501	860.406	1048.65	800.629	199.636	228.784	122.277	180.686	186.663	294.875	285.424	372.492
Gemin6	ENSMUSG00000055760	Mm.279985	0.204281	-2.29137	3.89152e-09	9	gem (nuclear organelle) associated protein 6 [Source:MGI Symbol;Acc:MGI:1914492]				157.45	127.897	161.558	162.091	210.201	190.48	224.37	186.294	24.1495	31.9052	45.0667	30.9068	45.9477	29.662	45.5464	36.9648
Spg11	ENSMUSG00000033396	Mm.222303	0.22008	-2.1839	3.89152e-09	12	spastic paraplegia 11 [Source:MGI Symbol;Acc:MGI:2444989]				103.037	95.9225	64.3578	90.7224	120.229	121.214	105.53	85.9819	19.3196	14.0072	15.9059	30.9068	15.7945	38.3861	18.9777	19.9041
Pop5	ENSMUSG00000060152	Mm.24636	4.71236	2.23645	3.95291e-09	15	processing of precursor 5, ribonuclease P/MRP family (S. cerevisiae) [Source:MGI Symbol;Acc:MGI:2151221]				206.074	338.012	394.44	114.915	65.2897	98.4867	141.657	122.119	800.155	813.194	1229.72	936.713	885.93	1165.54	520.747	626.98
Pnkp	ENSMUSG00000002963	Mm.238254	0.223719	-2.16024	4.64933e-09	17	polynucleotide kinase 3'- phosphatase [Source:MGI Symbol;Acc:MGI:1891698]				43.9934	28.5483	69.6657	49.5949	51.754	50.8668	62.7476	54.206	9.65981	12.4508	5.63334	9.50978	12.9228	10.4689	12.9048	18.4824
Dnajc19	ENSMUSG00000027679	Mm.274266	4.32513	2.11274	4.92276e-09	13	DnaJ (Hsp40) homolog, subfamily C, member 19 [Source:MGI Symbol;Acc:MGI:1914963]				121.561	117.619	282.975	148.785	77.2329	132.037	167.327	138.319	679.407	778.176	791.981	615.758	659.063	614.177	461.536	528.881
Tmem88	ENSMUSG00000045377	Mm.390406	3.54094	1.82413	5.50073e-09	3	transmembrane protein 88 [Source:MGI Symbol;Acc:MGI:1914270]				798.828	1084.84	643.91	585.462	323.264	435.073	746.316	529.599	2263.62	2981.97	2757.02	2529.6	2505.59	1357.47	1534.91	2296.08
Tsp50	ENSMUSG00000048752	Mm.102265	0.0725785	-3.78431	5.87491e-09	19	protease, serine, 50 [Source:MGI Symbol;Acc:MGI:2447303]				18.5235	17.129	13.9331	14.5156	13.5357	10.8227	5.70433	17.4456	0	0	0.994119	0	1.43587	3.48964	0.759106	1.42172
Rpl22	ENSMUSG00000028936	Mm.307846	0.165816	-2.59234	6.19795e-09	14	ribosomal protein L22 [Source:MGI Symbol;Acc:MGI:99262]				708.526	323.167	667.795	930.207	1246.08	1189.42	1172.24	1118.39	86.9383	115.17	112.998	159.289	272.815	143.075	138.916	190.511
Gls2	ENSMUSG00000044005	Mm.30102	5.41971	2.43821	6.99397e-09	2	glutaminase 2 (liver, mitochondrial) [Source:MGI Symbol;Acc:MGI:2143539]				13.8927	36.5419	91.8924	27.8215	11.9432	28.1391	35.1767	29.9068	220.566	219.446	189.214	180.686	182.355	235.551	132.084	132.22
Chst8	ENSMUSG00000060402	Mm.29380	0.0970412	-3.36526	7.62983e-09	17	carbohydrate (N-acetylgalactosamine 4-0) sulfotransferase 8 [Source:MGI Symbol;Acc:MGI:1916197]				9.26177	7.99354	16.9188	21.7734	20.7016	20.5632	27.5709	14.3303	3.21994	1.55635	0.662746	0	0	0	3.79553	4.26517
Tnip2	ENSMUSG00000059866	Mm.28615	0.0792195	-3.658	8.20484e-09	15	TNFAIP3 interacting protein 2 [Source:MGI Symbol;Acc:MGI:2386643]				23.1544	4.56774	14.5966	16.9348	22.294	30.3036	18.0637	14.3303	1.60997	2.33453	0.994119	0	4.3076	0	0.759106	1.42172
Slc4a2	ENSMUSG00000028962	Mm.4580	0.253214	-1.98157	8.70347e-09	15	solute carrier family 4 (anion exchanger), member 2 [Source:MGI Symbol;Acc:MGI:109351]				228.071	124.471	184.448	165.72	295.396	252.169	219.617	187.54	38.6393	40.4651	41.753	64.191	55.9988	73.2825	47.0646	58.2907
Nip7	ENSMUSG00000031917	Mm.334789	3.50259	1.80842	9.79346e-09	18	nuclear import 7 homolog (S. cerevisiae) [Source:MGI Symbol;Acc:MGI:1913414]				709.683	969.502	820.065	624.17	429.956	574.686	768.183	661.064	2279.72	2700.27	3403.53	2822.03	2959.32	1446.46	1868.92	1984.73
Hbb-bh1	ENSMUSG00000052217	Mm.440281	0.149403	-2.74272	1.22744e-08	17	hemoglobin Z, beta-like embryonic chain [Source:MGI Symbol;Acc:MGI:96024]				23799.3	10763.9	37011.4	28973.1	18453.9	28302.5	37819.7	34349.2	1363.64	1808.48	1511.39	484.999	3397.26	282.661	9031.84	14909.6
Dync1h1	ENSMUSG00000018707	Mm.181430	0.131419	-2.92776	1.40105e-08	4	dynein cytoplasmic 1 heavy chain 1 [Source:MGI Symbol;Acc:MGI:103147]				995.641	520.722	457.803	690.7	1251.65	1050.89	540.96	715.893	75.6685	93.3811	91.4589	78.4557	77.5368	167.503	135.88	98.0989
Emg1	ENSMUSG00000004268	Mm.6390	0.26737	-1.90309	1.54615e-08	16	EMG1 nucleolar protein homolog (S. cerevisiae) [Source:MGI Symbol;Acc:MGI:1315195]				1000.27	538.993	493.299	584.252	459.416	554.123	667.406	629.288	90.1583	160.304	94.7726	159.289	252.713	143.075	163.967	253.067
Zfp213	ENSMUSG00000071256	Mm.268582	0.173193	-2.52955	2.02069e-08	9	zinc finger protein 213 [Source:MGI Symbol;Acc:MGI:3053094]				100.722	44.5354	154.591	191.122	156.058	128.79	199.651	125.235	8.04985	13.229	17.2314	26.1519	48.8195	15.7034	27.3278	34.1214
Tmem48	ENSMUSG00000028614	Mm.28478	0.251289	-1.99258	2.28598e-08	14	transmembrane protein 48 [Source:MGI Symbol;Acc:MGI:1920037]				497.82	401.961	592.158	845.533	972.975	949.152	648.392	634.273	156.167	151.744	166.349	180.686	172.304	172.737	206.477	186.246
Hsp90ab1	ENSMUSG00000023944	Mm.2180	0.267323	-1.90335	2.32017e-08	9	heat shock protein 90 alpha (cytosolic), class B member 1 [Source:MGI Symbol;Acc:MGI:96247]				4043.92	3630.21	5525.15	6695.31	7774.25	5806.39	5449.53	4840.53	1667.93	1284.77	1300.97	1455	1243.46	1629.66	1876.51	1241.16
Pld3	ENSMUSG00000003363	Mm.6483	0.219496	-2.18774	2.67145e-08	17	phospholipase D family, member 3 [Source:MGI Symbol;Acc:MGI:1333782]				261.645	103.916	146.961	200.799	214.182	179.657	115.988	152.026	9.65981	39.687	33.8	23.7745	47.3836	73.2825	38.7144	35.5431
Kcnk5	ENSMUSG00000023243	Mm.68998	0.218669	-2.19318	2.70897e-08	6	potassium channel, subfamily K, member 5 [Source:MGI Symbol;Acc:MGI:1336175]				78.7251	50.2451	60.0452	70.1586	102.712	83.3349	77.9591	87.2281	8.04985	6.22541	15.2432	16.6421	34.4608	1.74482	21.255	29.8562
Mtap4	ENSMUSG00000032479	Mm.217318	0.271291	-1.88209	3.04789e-08	19	microtubule-associated protein 4 [Source:MGI Symbol;Acc:MGI:97178]				540.656	352.858	531.45	649.572	824.879	760.837	697.829	740.815	127.188	168.864	112.004	156.911	176.612	164.013	245.95	231.741
Ptcd2	ENSMUSG00000021650	Mm.276502	0.247646	-2.01365	3.97648e-08	5	pentatricopeptide repeat domain 2 [Source:MGI Symbol;Acc:MGI:1916177]				407.518	489.89	383.493	459.66	453.047	459.965	523.847	417.449	94.9882	121.395	109.684	73.7008	130.664	162.268	110.829	86.7251
Prrg3	ENSMUSG00000033361	Mm.25626	0.226378	-2.14319	4.14396e-08	20	proline rich Gla (G-carboxyglutamic acid) 3 (transmembrane) [Source:MGI Symbol;Acc:MGI:2685214]				84.5137	42.2516	48.4342	64.1105	109.878	103.898	95.0721	77.8822	17.7097	13.229	13.5863	11.8872	14.3587	31.4068	18.2185	21.3259
Cct5	ENSMUSG00000022234	Mm.282158	0.290601	-1.78289	4.64354e-08	7	chaperonin containing Tcp1, subunit 5 (epsilon) [Source:MGI Symbol;Acc:MGI:107185]				4551	3656.47	5992.24	5884.86	6083.09	5676.52	5239.42	3802.52	1436.09	1137.69	1205.87	1352.77	1503.35	2533.48	1783.9	928.385
Ppox	ENSMUSG00000062729	Mm.266888	3.8646	1.95032	4.83922e-08	1	protoporphyrinogen oxidase [Source:MGI Symbol;Acc:MGI:104968]				61.3592	62.8064	81.9401	53.2238	24.6827	32.4682	58.9447	47.3524	180.317	282.478	212.741	197.328	139.279	109.924	234.564	277.236
Adsl	ENSMUSG00000022407	Mm.38151	0.297688	-1.74812	5.47766e-08	7	adenylosuccinate lyase [Source:MGI Symbol;Acc:MGI:103202]				311.427	307.18	393.445	402.807	373.425	412.346	295.674	308.413	109.478	77.0394	73.8962	97.4752	113.433	167.503	88.0563	108.051
Pex19	ENSMUSG00000003464	Mm.247764	0.270699	-1.88524	5.96124e-08	1	peroxisomal biogenesis factor 19 [Source:MGI Symbol;Acc:MGI:1334458]				1134.57	607.509	774.948	891.499	1263.59	1246.78	922.199	1008.73	233.446	252.129	215.392	275.784	328.813	232.061	293.015	294.297
Iqcc	ENSMUSG00000040795	Mm.441132	0.17849	-2.48609	6.28305e-08	14	IQ motif containing C [Source:MGI Symbol;Acc:MGI:2446212]				38.2048	12.5613	33.5059	47.1756	51.754	51.949	38.0288	46.7293	3.21994	8.55993	7.95295	7.13234	4.3076	10.4689	8.35017	7.10862
Yeats2	ENSMUSG00000041215	Mm.390895	0.267479	-1.9025	7.00182e-08	8	YEATS domain containing 2 [Source:MGI Symbol;Acc:MGI:2447762]				184.078	124.471	173.169	255.232	351.927	284.637	232.927	246.731	35.4193	61.4759	41.753	73.7008	67.4857	69.7928	83.5017	62.5558
Ddit4	ENSMUSG00000020108	Mm.21697	0.186367	-2.42378	7.3123e-08	2	DNA-damage-inducible transcript 4 [Source:MGI Symbol;Acc:MGI:1921997]				303.323	134.748	208.002	116.125	326.448	330.093	293.773	269.784	28.9794	44.356	45.7295	47.5489	54.5629	22.6827	74.3924	51.182
Pank1	ENSMUSG00000033610	Mm.24742	0.271733	-1.87974	7.32612e-08	11	pantothenate kinase 1 [Source:MGI Symbol;Acc:MGI:1922985]				118.088	93.6386	139.995	119.754	148.096	145.024	96.0228	101.558	37.0293	22.5671	26.8412	35.6617	18.6663	59.3239	37.1962	24.1693
Cdc37	ENSMUSG00000019471	Mm.32331	0.266725	-1.90657	7.34969e-08	19	cell division cycle 37 homolog (S. cerevisiae) [Source:MGI Symbol;Acc:MGI:109531]				5638.1	5039.35	4415.15	5012.71	6533.74	5468.72	4640.47	4735.86	1167.23	1227.18	1355.32	1395.56	1544.99	1549.4	1457.48	1367.7
Twistnb	ENSMUSG00000020561	Mm.196472	0.0770367	-3.69831	7.71563e-08	4	TWIST neighbor [Source:MGI Symbol;Acc:MGI:106292]				56.7284	27.4064	157.245	151.204	206.22	200.22	135.002	149.534	4.82991	10.8945	8.94707	11.8872	8.6152	12.2137	18.9777	7.10862
Bcas2	ENSMUSG00000005687	Mm.104919	3.40924	1.76945	7.81335e-08	13	breast carcinoma amplified sequence 2 [Source:MGI Symbol;Acc:MGI:1915433]				186.393	368.845	271.364	157.252	80.4178	116.885	224.37	132.088	571.539	673.9	858.919	630.023	638.961	594.984	602.73	671.053
Hexa	ENSMUSG00000025232	Mm.2284	0.283454	-1.81881	7.88428e-08	19	hexosaminidase A [Source:MGI Symbol;Acc:MGI:96073]				267.434	284.342	235.536	217.734	240.457	238.1	182.538	200.625	38.6393	49.0251	41.0902	85.588	71.7933	71.5376	91.8518	79.6165
Stoml1	ENSMUSG00000032333	Mm.216502	0.232911	-2.10215	8.79629e-08	19	stomatin-like 1 [Source:MGI Symbol;Acc:MGI:1916356]				112.299	78.7934	114.451	112.496	122.617	104.98	121.692	99.6892	14.4897	28.0143	31.4804	26.1519	51.6912	19.193	16.7003	14.2172
Katnb1	ENSMUSG00000031787	Mm.28382	0.269144	-1.89355	9.23543e-08	18	katanin p80 (WD40-containing) subunit B 1 [Source:MGI Symbol;Acc:MGI:1921437]				323.004	236.38	181.794	122.173	207.016	182.904	212.011	165.11	32.1994	44.356	46.7236	66.5685	58.8705	85.4962	46.3055	58.2907
Setd1b	ENSMUSG00000038384	Mm.250391	0.246025	-2.02312	9.48727e-08	15	SET domain containing 1B [Source:MGI Symbol;Acc:MGI:2652820]				100.722	102.774	70.3292	78.6261	105.897	79.0058	55.1418	70.4055	11.2698	21.0107	14.9118	23.7745	17.2304	29.662	18.2185	27.0127
Aqp11	ENSMUSG00000042797	Mm.29756	0.208379	-2.26272	9.66095e-08	17	aquaporin 11 [Source:MGI Symbol;Acc:MGI:1913583]				40.5203	50.2451	25.5441	35.0793	45.3843	47.62	30.4231	19.3148	11.2698	2.33453	4.97059	16.6421	11.4869	3.48964	6.83195	4.26517
Ypel1	ENSMUSG00000022773	Mm.237941	3.73439	1.90087	1.08097e-07	8	yippee-like 1 (Drosophila) [Source:MGI Symbol;Acc:MGI:1913303]				107.668	184.993	200.04	97.9802	74.8443	66.0186	108.382	97.82	505.53	442.782	570.624	477.866	420.709	441.44	307.438	335.527
Ripk3	ENSMUSG00000022221	Mm.46612	0.0788789	-3.66422	1.18091e-07	6	receptor-interacting serine-threonine kinase 3 [Source:MGI Symbol;Acc:MGI:2154952]				21.9967	12.5613	76.6323	61.6912	73.2518	61.6895	43.7332	62.9288	6.43988	0.778176	6.95883	0	8.6152	1.74482	5.31374	2.84345
Csk	ENSMUSG00000032312	Mm.21974	0.197798	-2.3379	1.2079e-07	19	c-src tyrosine kinase [Source:MGI Symbol;Acc:MGI:88537]				544.129	250.084	530.454	681.023	1028.71	796.552	599.905	682.871	106.258	118.283	106.039	133.137	133.536	69.7928	173.835	170.607
Myo7a	ENSMUSG00000030761	Mm.1403	0.144934	-2.78653	1.2221e-07	17	myosin VIIA [Source:MGI Symbol;Acc:MGI:104510]				38.2048	17.129	15.5918	20.5637	26.2751	32.4682	19.0144	38.0065	0	3.89088	4.97059	4.75489	5.74347	6.97928	2.27732	1.42172
Ensa	ENSMUSG00000038619	Mm.241365	0.198831	-2.33039	1.26261e-07	13	endosulfine alpha [Source:MGI Symbol;Acc:MGI:1891189]				644.851	267.213	900.014	1037.86	1211.04	1248.94	887.973	863.558	181.927	167.308	176.953	202.083	211.072	165.758	162.449	136.485
Trim63	ENSMUSG00000028834	Mm.331961	0.193769	-2.36759	1.29493e-07	14	tripartite motif-containing 63 [Source:MGI Symbol;Acc:MGI:2447992]				27.7853	15.9871	27.8663	38.7082	21.4978	49.7845	36.1274	37.3835	1.60997	6.22541	1.32549	4.75489	11.4869	1.74482	15.1821	7.10862
Mbnl1	ENSMUSG00000027763	Mm.255723	0.171219	-2.54609	1.50387e-07	13	muscleblind-like 1 (Drosophila) [Source:MGI Symbol;Acc:MGI:1928482]				189.866	150.735	536.426	390.711	371.833	367.972	230.074	332.09	33.8094	37.3524	48.0491	30.9068	74.6651	61.0687	98.6838	55.4472
Galntl1	ENSMUSG00000021130	Mm.308296	0.150021	-2.73676	1.64129e-07	4	UDP-N-acetyl-alpha-D-galactosamine:polypeptide N-acetylgalactosaminyltransferase-like 1 [Source:MGI Symbol;Acc:MGI:1917754]				97.2486	33.1161	83.2671	177.816	169.594	147.189	157.82	148.288	14.4897	18.6762	13.2549	28.5293	8.6152	27.9171	25.0505	15.639
Aytl2	ENSMUSG00000021608	Mm.284649	0.170344	-2.55347	1.80933e-07	5	lysophosphatidylcholine acyltransferase 1 [Source:MGI Symbol;Acc:MGI:2384812]				253.541	178.142	471.073	527.399	730.13	587.674	506.734	451.717	72.4486	66.9231	78.5354	61.8136	74.6651	111.669	95.6474	69.6644
Arhgef10l	ENSMUSG00000040964	Mm.29329	0.218942	-2.19138	1.81491e-07	14	Rho guanine nucleotide exchange factor (GEF) 10-like [Source:MGI Symbol;Acc:MGI:1920004]				125.034	85.645	67.6752	87.0935	152.873	132.037	74.1562	91.5895	27.3695	35.0179	21.2079	2.37745	14.3587	22.6827	25.8096	29.8562
Ctsc	ENSMUSG00000030560	Mm.322945	0.275017	-1.86241	2.01824e-07	17	cathepsin C [Source:MGI Symbol;Acc:MGI:109553]				60.2015	30.8322	121.086	113.705	125.006	129.873	104.579	100.312	22.5396	22.5671	12.5922	30.9068	45.9477	27.9171	26.5687	27.0127
Ptges3	ENSMUSG00000071072	Mm.305816	3.50614	1.80988	2.01824e-07	2	prostaglandin E synthase 3 (cytosolic) [Source:MGI Symbol;Acc:MGI:1929282]				103.037	172.432	121.086	53.2238	26.2751	31.3859	48.4868	49.2215	286.574	228.005	377.434	271.029	285.737	315.813	172.317	184.824
Aacs	ENSMUSG00000029482	Mm.431573	0.244944	-2.02948	2.21915e-07	15	acetoacetyl-CoA synthetase [Source:MGI Symbol;Acc:MGI:1926144]				202.601	278.632	151.606	192.331	269.121	136.366	191.095	136.45	49.909	44.356	46.3922	47.5489	43.076	41.8757	74.3924	34.1214
Prkrir	ENSMUSG00000030753	Mm.4428	0.276653	-1.85385	2.35113e-07	17	protein-kinase, interferon-inducible double stranded RNA dependent inhibitor, repressor of (P58 repressor) [Source:MGI Symbol;Acc:MGI:1920231]				804.617	558.406	1096.07	1358.42	1315.35	1320.37	1213.12	1045.49	223.786	322.165	283.987	202.083	301.532	218.103	399.29	459.217
Ptprs	ENSMUSG00000013236	Mm.258771	0.283318	-1.81951	2.46313e-07	9	protein tyrosine phosphatase, receptor type, S [Source:MGI Symbol;Acc:MGI:97815]				596.227	525.29	503.252	546.754	1065.34	944.823	733.006	801.252	141.677	146.297	187.557	204.46	136.407	383.861	208.754	210.415
Mapk13	ENSMUSG00000004864	Mm.27970	0.140518	-2.83118	2.50487e-07	9	mitogen-activated protein kinase 13 [Source:MGI Symbol;Acc:MGI:1346864]				43.9934	15.9871	64.3578	87.0935	86.7875	108.227	54.1911	88.4742	3.21994	5.44723	4.63922	19.0196	20.1021	3.48964	9.86838	11.3738
Aurka	ENSMUSG00000027496	Mm.249363	0.29837	-1.74482	2.51574e-07	12	aurora kinase A [Source:MGI Symbol;Acc:MGI:894678]				736.311	658.896	1490.51	1435.83	1604.37	1842.03	1301.54	1651.73	375.123	296.485	298.567	378.014	531.271	305.344	442.559	571.533
Crebl1	ENSMUSG00000015461	Mm.4068	0.257256	-1.95872	2.88695e-07	9	activating transcription factor 6 beta [Source:MGI Symbol;Acc:MGI:105121]				410.991	298.045	177.15	227.411	417.217	314.941	187.292	272.899	56.3489	63.0322	47.055	71.3234	43.076	144.82	75.1515	92.412
Zfp691	ENSMUSG00000045268	Mm.169620	0.219919	-2.18496	2.88695e-07	14	zinc finger protein 691 [Source:MGI Symbol;Acc:MGI:3041163]				54.4129	34.258	37.8185	72.5779	64.4935	63.854	46.5853	41.7449	1.60997	7.78176	8.6157	11.8872	21.538	3.48964	15.1821	21.3259
Gm114	ENSMUSG00000074749	Mm.292352	0.12456	-3.00509	2.89251e-07	12	polo-like kinase 1 substrate 1 [Source:MGI Symbol;Acc:MGI:2684960]				20.839	19.4129	83.9306	97.9802	106.693	91.9931	80.8113	89.0972	6.43988	4.66905	4.97059	14.2647	15.7945	10.4689	9.86838	7.10862
Dhx32	ENSMUSG00000030986	Mm.199223	3.6315	1.86056	2.9093e-07	17	DEAH (Asp-Glu-Ala-His) box polypeptide 32 [Source:MGI Symbol;Acc:MGI:2141813]				153.977	422.516	739.783	385.873	215.774	346.327	621.771	555.767	1857.9	1582.03	1964.38	1450.24	1499.04	1491.82	1361.08	1292.35
Bmp8b	ENSMUSG00000002384	Mm.439764	0.0611456	-4.03161	3.07769e-07	14	bone morphogenetic protein 8b [Source:MGI Symbol;Acc:MGI:107335]				26.6276	6.8516	36.4915	38.7082	35.8297	50.8668	78.9098	42.3679	3.21994	2.33453	1.32549	0	4.3076	5.23446	1.51821	1.42172
Rusc2	ENSMUSG00000035969	Mm.235730	0.156702	-2.6739	3.08511e-07	14	RUN and SH3 domain containing 2 [Source:MGI Symbol;Acc:MGI:2140371]				16.2081	35.4	16.5871	20.5637	23.8865	28.1391	25.6695	16.1995	3.21994	3.1127	3.6451	4.75489	2.87173	5.23446	1.51821	4.26517
Trak2	ENSMUSG00000026028	Mm.222887	0.267024	-1.90496	3.15953e-07	1	trafficking protein, kinesin binding 2 [Source:MGI Symbol;Acc:MGI:1918077]				114.614	75.3676	179.14	158.462	201.443	181.822	171.13	131.465	37.0293	34.2397	46.3922	38.0391	43.076	41.8757	47.8237	35.5431
Rapgef2	ENSMUSG00000062232	Mm.31220	0.197599	-2.33935	3.2003e-07	13	Rap guanine nucleotide exchange factor (GEF) 2 [Source:MGI Symbol;Acc:MGI:2659071]				84.5137	52.529	103.503	106.448	185.518	140.695	117.889	89.7203	11.2698	12.4508	25.5157	42.794	22.9739	24.4275	18.9777	15.639
Tmem118	ENSMUSG00000032850	Mm.320042	0.24373	-2.03664	3.20471e-07	15	ring finger protein, transmembrane 2 [Source:MGI Symbol;Acc:MGI:2442859]				42.8357	75.3676	51.7517	83.4646	70.067	54.1136	83.6634	59.1905	14.4897	14.0072	8.28432	9.50978	12.9228	13.9586	28.0869	25.591
Kctd2	ENSMUSG00000016940	Mm.276299	0.232553	-2.10437	3.29007e-07	3	potassium channel tetramerisation domain containing 2 [Source:MGI Symbol;Acc:MGI:1917632]				208.39	39.9677	122.744	170.558	141.726	178.575	143.559	150.157	20.9296	32.6834	26.8412	42.794	31.5891	40.1309	42.5099	31.2779
Sema3f	ENSMUSG00000034684	Mm.12903	0.266227	-1.90927	3.43322e-07	19	sema domain, immunoglobulin domain (Ig), short basic domain, secreted, (semaphorin) 3F [Source:MGI Symbol;Acc:MGI:1096347]				289.43	182.709	220.94	221.363	257.974	217.537	160.672	219.316	24.1495	57.585	68.2628	85.588	54.5629	66.3032	60.7285	54.0255
Ppcs	ENSMUSG00000028636	Mm.27245	0.169892	-2.55731	3.61999e-07	14	phosphopantothenoylcysteine synthetase [Source:MGI Symbol;Acc:MGI:1915237]				16.2081	25.1225	60.0452	65.3201	63.6972	48.7022	80.8113	59.1905	3.21994	3.1127	4.30785	9.50978	21.538	5.23446	12.9048	11.3738
Tmem120a	ENSMUSG00000039886	Mm.11688	0.225485	-2.1489	3.67654e-07	15	transmembrane protein 120A [Source:MGI Symbol;Acc:MGI:2686991]				50.9398	52.529	40.4724	33.8697	48.5691	49.7845	41.8317	40.4987	6.43988	9.33811	9.27844	11.8872	24.4097	10.4689	7.59106	1.42172
Pla2g12a	ENSMUSG00000027999	Mm.151951	0.293753	-1.76732	3.69164e-07	13	phospholipase A2, group XIIA [Source:MGI Symbol;Acc:MGI:1913600]				189.866	140.458	201.699	205.637	201.443	206.714	201.553	183.179	57.9589	56.0286	43.4098	64.191	74.6651	43.6205	59.9694	49.7603
Srr	ENSMUSG00000001323	Mm.131443	0.201154	-2.31363	3.6974e-07	3	serine racemase [Source:MGI Symbol;Acc:MGI:1351636]				83.356	42.2516	93.8828	160.881	153.67	155.847	171.13	148.288	20.9296	22.5671	20.8765	35.6617	30.1532	26.1723	29.6051	17.0607
Dpf2	ENSMUSG00000024826	Mm.2651	0.259475	-1.94633	3.70361e-07	11	D4, zinc and double PHD fingers family 2 [Source:MGI Symbol;Acc:MGI:109529]				486.243	399.677	222.267	374.986	664.84	489.187	303.28	425.548	111.088	105.832	89.4707	95.0978	114.869	104.689	122.975	129.377
Bxdc1	ENSMUSG00000038510	Mm.11480	0.268294	-1.89811	3.8092e-07	2	ribosome production factor 2 homolog (S. cerevisiae) [Source:MGI Symbol;Acc:MGI:1914489]				331.108	222.677	440.221	546.754	526.298	598.496	529.552	685.986	96.5981	112.835	105.708	116.495	278.558	45.3653	122.216	163.498
Senp3	ENSMUSG00000005204	Mm.284592	0.193152	-2.37219	4.59713e-07	3	SUMO/sentrin specific peptidase 3 [Source:MGI Symbol;Acc:MGI:2158736]				153.977	60.5225	194.069	285.473	268.325	231.606	178.736	165.11	28.9794	45.1342	28.8294	33.2842	43.076	19.193	51.6192	46.9169
Bre	ENSMUSG00000052139	Mm.482126	0.267076	-1.90468	4.93011e-07	15	brain and reproductive organ-expressed protein [Source:MGI Symbol;Acc:MGI:1333875]				114.614	79.9354	97.532	135.479	121.821	165.588	98.875	109.035	22.5396	23.3453	21.8706	14.2647	18.6663	45.3653	47.8237	52.6038
Gnb5	ENSMUSG00000032192	Mm.17604	0.145104	-2.78484	5.0918e-07	19	guanine nucleotide binding protein (G protein), beta 5 [Source:MGI Symbol;Acc:MGI:101848]				25.4699	4.56774	26.5393	24.1926	38.2183	33.5504	19.0144	24.2992	1.60997	4.66905	3.31373	0	7.17933	3.48964	5.31374	2.84345
Acot9	ENSMUSG00000025287	Mm.268710	0.15128	-2.7247	5.60167e-07	20	acyl-CoA thioesterase 9 [Source:MGI Symbol;Acc:MGI:1928939]				37.0471	6.8516	54.0738	64.1105	60.5124	62.7718	38.0288	38.6296	3.21994	8.55993	4.97059	16.6421	10.0511	1.74482	5.31374	4.26517
Hist1h3a	ENSMUSG00000069265	Mm.261657	4.13415	2.04759	5.70802e-07	5	histone cluster 1, H3a [Source:MGI Symbol;Acc:MGI:2668828]				10.4195	15.9871	9.6205	6.04816	5.57351	3.24682	13.3101	8.09975	38.6393	35.0179	46.3922	49.9263	24.4097	27.9171	31.1233	45.4952
Lrp3	ENSMUSG00000001802	Mm.333783	0.293991	-1.76616	5.8783e-07	17	low density lipoprotein receptor-related protein 3 [Source:MGI Symbol;Acc:MGI:3584516]				214.178	220.393	188.429	240.717	360.686	253.252	195.849	219.316	72.4486	58.3632	53.351	57.0587	53.1271	92.4755	74.3924	95.2555
S3-12	ENSMUSG00000002831	Mm.12966	3.65759	1.87089	6.25481e-07	9	perilipin 4 [Source:MGI Symbol;Acc:MGI:1929709]				162.081	349.432	516.853	233.459	142.523	244.593	328.949	292.214	650.428	1452.08	1366.25	1167.33	903.16	1191.71	611.08	961.085
Mgat3	ENSMUSG00000042428	Mm.299693	0.12839	-2.96139	7.07096e-07	7	mannoside acetylglucosaminyltransferase 3 [Source:MGI Symbol;Acc:MGI:104532]				125.034	61.6644	70.6609	85.8838	192.684	164.505	96.0228	92.2125	19.3196	6.22541	13.2549	19.0196	1.43587	13.9586	28.0869	12.7955
Cnih2	ENSMUSG00000024873	Mm.299737	0.216935	-2.20467	7.6639e-07	11	cornichon homolog 2 (Drosophila) [Source:MGI Symbol;Acc:MGI:1277225]				130.823	77.6515	92.2241	153.623	197.461	149.353	113.136	107.166	14.4897	39.687	28.1667	9.50978	11.4869	20.9378	54.6556	42.6517
Suclg2	ENSMUSG00000061838	Mm.371585	0.30182	-1.72824	8.2005e-07	16	succinate-Coenzyme A ligase, GDP-forming, beta subunit [Source:MGI Symbol;Acc:MGI:1306824]				547.602	382.548	376.195	440.306	250.012	345.245	406.909	449.848	98.2081	129.955	82.1805	128.382	129.228	66.3032	166.244	164.92
Cmtm6	ENSMUSG00000032434	Mm.28858	0.27953	-1.83892	8.86062e-07	19	CKLF-like MARVEL transmembrane domain containing 6 [Source:MGI Symbol;Acc:MGI:2447165]				446.881	327.735	197.054	218.943	300.969	266.239	316.59	224.301	83.7184	63.8104	61.9667	73.7008	86.152	73.2825	114.625	85.3034
Mybbp1a	ENSMUSG00000040463	Mm.147946	0.0687388	-3.86273	8.94514e-07	3	MYB binding protein (P160) 1a [Source:MGI Symbol;Acc:MGI:106181]				1572.19	581.244	778.929	1453.98	2804.27	1600.68	1081.92	966.985	67.6187	74.7049	84.5001	121.25	96.2031	125.627	72.8742	102.364
Habp4	ENSMUSG00000021476	Mm.40989	0.264628	-1.91796	9.04403e-07	5	hyaluronic acid binding protein 4 [Source:MGI Symbol;Acc:MGI:1891713]				61.3592	36.5419	49.0977	76.2068	76.4367	64.9363	57.994	58.5674	17.7097	23.3453	7.62158	16.6421	20.1021	12.2137	19.7368	9.95206
Ssx2ip	ENSMUSG00000036825	Mm.200783	0.178049	-2.48965	9.04403e-07	13	synovial sarcoma, X breakpoint 2 interacting protein [Source:MGI Symbol;Acc:MGI:2139150]				71.7787	49.1032	180.799	185.074	228.514	175.328	144.51	125.235	17.7097	24.1234	20.8765	26.1519	35.8967	43.6205	19.7368	18.4824
AI987944	ENSMUSG00000056383	Mm.379390	0.110667	-3.17571	9.06352e-07	17	expressed sequence AI987944 [Source:MGI Symbol;Acc:MGI:2142079]				28.943	11.4193	15.9236	22.983	19.9054	43.2909	16.1623	24.9223	4.82991	4.66905	1.65686	0	1.43587	1.74482	4.55464	1.42172
Frap1	ENSMUSG00000028991	Mm.21158	0.280797	-1.8324	9.30036e-07	14	mechanistic target of rapamycin (serine/threonine kinase) [Source:MGI Symbol;Acc:MGI:1928394]				128.507	126.755	116.441	188.703	244.438	207.796	148.312	122.742	30.5894	48.2469	34.4628	33.2842	34.4608	69.7928	47.0646	62.5558
Col3a1	ENSMUSG00000026043	Mm.249555	0.179268	-2.47981	9.48755e-07	1	collagen, type III, alpha 1 [Source:MGI Symbol;Acc:MGI:88453]				759.465	714.851	1804.67	1577.36	2324.15	2125.58	2077.33	1914.03	251.155	406.208	271.063	156.911	155.074	99.4548	598.935	444.999
Casp2	ENSMUSG00000029863	Mm.3921	0.274797	-1.86356	1.0901e-06	16	caspase 2 [Source:MGI Symbol;Acc:MGI:97295]				214.178	186.135	174.164	264.909	395.719	351.738	328.949	259.815	64.3988	87.1557	68.9256	87.9655	58.8705	43.6205	88.8154	98.0989
Mrpl44	ENSMUSG00000026248	Mm.238455	2.84107	1.50643	1.14266e-06	1	mitochondrial ribosomal protein L44 [Source:MGI Symbol;Acc:MGI:1916413]				98.4063	129.039	42.7946	26.6119	17.5167	30.3036	41.8317	29.9068	152.947	161.082	208.765	159.289	140.715	82.0066	138.916	139.329
Slc25a30	ENSMUSG00000022003	Mm.46067	0.126127	-2.98705	1.14344e-06	6	solute carrier family 25, member 30 [Source:MGI Symbol;Acc:MGI:1914804]				86.8291	42.2516	99.5224	136.688	178.352	175.328	70.3533	105.92	6.43988	13.229	12.5922	11.8872	14.3587	3.48964	18.2185	32.6996
Rps6ka2	ENSMUSG00000023809	Mm.268383	0.119088	-3.0699	1.15197e-06	9	ribosomal protein S6 kinase, polypeptide 2 [Source:MGI Symbol;Acc:MGI:1342290]				45.1511	13.7032	42.4629	44.7564	62.1048	84.4172	39.9303	39.2526	4.82991	3.1127	5.63334	4.75489	11.4869	1.74482	9.86838	2.84345
Pcbp1	ENSMUSG00000051695	Mm.274146	0.31903	-1.64823	1.15509e-06	16	poly(rC) binding protein 1 [Source:MGI Symbol;Acc:MGI:1345635]				5363.72	3364.14	4886.88	5306.65	5638	5720.89	5384.88	5656.74	1387.79	1521.33	1151.52	1516.81	1789.09	991.058	2449.64	2375.7
Pdcd2l	ENSMUSG00000002635	Mm.38173	3.45526	1.78879	1.16747e-06	17	programmed cell death 2-like [Source:MGI Symbol;Acc:MGI:1915329]				133.138	174.716	293.591	183.864	111.47	158.012	242.434	204.363	685.847	644.329	748.571	734.631	605.936	671.756	521.506	575.798
Fbln2	ENSMUSG00000064080	Mm.249146	0.252502	-1.98564	1.1736e-06	16	fibulin 2 [Source:MGI Symbol;Acc:MGI:95488]				53.2552	43.3935	63.6943	60.4816	108.285	84.4172	58.9447	46.7293	24.1495	11.6726	3.97647	0	12.9228	19.193	36.4371	22.7476
Eif3i	ENSMUSG00000028798	Mm.250874	0.309371	-1.69259	1.25022e-06	14	eukaryotic translation initiation factor 3, subunit I [Source:MGI Symbol;Acc:MGI:1860763]				1545.56	1180.76	1233.75	1157.62	1257.22	877.722	1131.36	813.09	325.214	336.172	361.196	392.278	443.683	390.84	283.147	312.779
Polr2g	ENSMUSG00000071662	Mm.22117	3.06015	1.6136	1.25022e-06	11	polymerase (RNA) II (DNA directed) polypeptide G [Source:MGI Symbol;Acc:MGI:1914960]				906.496	1401.15	1279.19	1174.55	851.154	1016.25	1653.3	1291.6	3636.92	4352.34	4214.07	3891.88	4398.06	2793.46	2672.05	3338.21
Pih1d1	ENSMUSG00000003423	Mm.181689	2.73296	1.45046	1.26407e-06	17	PIH1 domain containing 1 [Source:MGI Symbol;Acc:MGI:1916095]				598.542	671.457	161.89	477.805	383.776	481.611	591.348	500.938	1252.56	1840.39	1647.59	1607.15	890.237	479.826	1358.8	1492.81
Dnajb6	ENSMUSG00000029131	Mm.290110	3.93297	1.97562	1.27217e-06	15	DnaJ (Hsp40) homolog, subfamily B, member 6 [Source:MGI Symbol;Acc:MGI:1344381]				47.4666	95.9225	20.2362	54.4334	21.4978	32.4682	42.7824	33.022	170.657	149.41	313.81	230.612	84.7161	109.924	151.062	157.811
Etv5	ENSMUSG00000013089	Mm.155708	0.186189	-2.42516	1.27217e-06	8	ets variant gene 5 [Source:MGI Symbol;Acc:MGI:1096867]				104.195	36.5419	154.26	188.703	244.438	214.29	173.982	209.97	17.7097	21.7889	28.1667	35.6617	37.3325	34.8964	27.3278	44.0734
Acadm	ENSMUSG00000062908	Mm.10530	0.292036	-1.77578	1.28228e-06	13	acyl-Coenzyme A dehydrogenase, medium chain [Source:MGI Symbol;Acc:MGI:87867]				133.138	111.91	131.37	187.493	142.523	160.176	148.312	178.818	25.7595	44.356	29.1608	30.9068	53.1271	22.6827	63.0058	79.6165
Gpr125	ENSMUSG00000029090	Mm.272974	0.256846	-1.96103	1.33742e-06	15	G protein-coupled receptor 125 [Source:MGI Symbol;Acc:MGI:1917943]				696.948	568.683	391.787	561.269	1074.09	1031.4	693.076	841.751	178.707	164.195	199.818	230.612	156.509	214.613	212.55	147.859
Sumo1	ENSMUSG00000026021	Mm.362118	3.71536	1.8935	1.36679e-06	1	SMT3 suppressor of mif two 3 homolog 1 (yeast) [Source:MGI Symbol;Acc:MGI:1197010]				3.47316	2.28387	5.97134	19.3541	4.77729	15.1518	16.1623	10.592	33.8094	51.3596	36.451	33.2842	44.5119	17.4482	26.5687	45.4952
Hspa8	ENSMUSG00000015656	Mm.290774	0.0330287	-4.92014	1.37099e-06	19	heat shock protein 8 [Source:MGI Symbol;Acc:MGI:105384]				115.772	89.0709	100.186	152.414	356.705	338.751	170.179	150.78	3.21994	5.44723	7.95295	0	4.3076	6.97928	13.6639	7.10862
Amt	ENSMUSG00000032607	Mm.390225	0.229979	-2.12042	1.3924e-06	19	aminomethyltransferase [Source:MGI Symbol;Acc:MGI:3646700]				26.6276	41.1096	38.8137	42.3371	23.0903	29.2213	38.0288	25.5454	8.04985	5.44723	5.30197	4.75489	7.17933	8.7241	12.9048	8.53034
Dnm2	ENSMUSG00000033335	Mm.433257	3.38063	1.75729	1.3924e-06	19	dynamin 2 [Source:MGI Symbol;Acc:MGI:109547]				496.663	768.522	647.559	427	270.713	426.415	572.334	558.883	1695.3	1795.25	1618.09	2294.23	2250	1186.48	1351.97	1899.42
Gtf2e2	ENSMUSG00000031585	Mm.286104	3.3263	1.73392	1.3924e-06	18	general transcription factor II E, polypeptide 2 (beta subunit) [Source:MGI Symbol;Acc:MGI:1915403]				52.0975	102.774	72.6514	52.0142	33.4411	43.2909	51.3389	80.9975	228.616	159.526	242.565	259.142	238.354	162.268	178.39	156.39
Crtc1	ENSMUSG00000003575	Mm.227767	0.155043	-2.68926	1.39941e-06	18	CREB regulated transcription coactivator 1 [Source:MGI Symbol;Acc:MGI:2142523]				38.2048	35.4	85.2575	105.238	125.006	137.449	75.107	97.197	8.04985	5.44723	12.5922	9.50978	28.7173	10.4689	13.6639	19.9041
Vps26b	ENSMUSG00000031988	Mm.218717	3.52258	1.81663	1.40313e-06	19	vacuolar protein sorting 26 homolog B (yeast) [Source:MGI Symbol;Acc:MGI:1917656]				204.917	188.419	305.866	191.122	171.186	231.606	289.97	291.591	824.304	975.832	1132.63	877.277	1197.51	450.164	482.032	663.945
Zbtb5	ENSMUSG00000049657	Mm.489672	0.312441	-1.67835	1.40313e-06	14	zinc finger and BTB domain containing 5 [Source:MGI Symbol;Acc:MGI:1924601]				331.108	228.387	353.305	365.309	480.914	416.675	444.937	345.174	67.6187	84.043	88.4766	104.608	156.509	85.4962	169.281	170.607
Lancl1	ENSMUSG00000026000	Mm.20522	0.322772	-1.63141	1.45387e-06	1	LanC (bacterial lantibiotic synthetase component C)-like 1 [Source:MGI Symbol;Acc:MGI:1336997]				251.226	251.225	328.092	330.229	287.434	325.764	280.463	305.921	109.478	91.8247	77.5413	92.7204	84.7161	118.648	100.202	86.7251
Gne	ENSMUSG00000028479	Mm.256718	0.279146	-1.84091	1.46122e-06	14	glucosamine (UDP-N-acetyl)-2-epimerase/N-acetylmannosamine kinase [Source:MGI Symbol;Acc:MGI:1354951]				159.766	180.426	133.36	158.462	158.447	163.423	151.165	142.68	35.4193	34.2397	38.4393	33.2842	40.2043	34.8964	60.7285	71.0862
Irs2	ENSMUSG00000038894	Mm.407207	0.252113	-1.98786	1.46122e-06	18	insulin receptor substrate 2 [Source:MGI Symbol;Acc:MGI:109334]				24.3122	11.4193	29.8567	50.8045	39.8108	48.7022	33.2752	38.6296	8.04985	7.00358	4.63922	7.13234	7.17933	10.4689	6.83195	18.4824
Dqx1	ENSMUSG00000009145	Mm.140332	3.44477	1.78441	1.46366e-06	16	DEAQ RNA-dependent ATPase [Source:MGI Symbol;Acc:MGI:2136388]				50.9398	49.1032	122.413	91.932	60.5124	61.6895	69.4026	80.9975	297.844	357.183	305.857	204.46	149.33	312.323	164.726	230.319
Rragb	ENSMUSG00000041658	Mm.190922	0.327881	-1.60876	1.46662e-06	20	Ras-related GTP binding B [Source:MGI Symbol;Acc:MGI:3038613]				221.125	109.626	196.391	272.167	216.571	235.935	183.489	211.84	37.0293	52.9159	55.3393	61.8136	51.6912	188.441	40.2326	52.6038
Scpep1	ENSMUSG00000000278	Mm.34126	0.0823785	-3.60159	1.54623e-06	3	serine carboxypeptidase 1 [Source:MGI Symbol;Acc:MGI:1921867]				134.296	75.3676	150.611	307.246	410.847	356.067	243.385	211.84	11.2698	27.2361	17.5628	26.1519	17.2304	12.2137	21.255	22.7476
Rbm45	ENSMUSG00000042369	Mm.33310	3.44535	1.78465	1.55765e-06	12	RNA binding motif protein 45 [Source:MGI Symbol;Acc:MGI:2387367]				167.87	332.303	306.529	197.17	101.916	156.929	247.187	259.192	859.723	791.405	713.777	863.013	733.728	575.791	652.072	905.638
Tmco3	ENSMUSG00000038497	Mm.219813	0.205015	-2.2862	1.56028e-06	18	transmembrane and coiled-coil domains 3 [Source:MGI Symbol;Acc:MGI:2444946]				134.296	69.658	181.463	198.38	308.135	273.815	201.553	180.064	30.5894	28.7925	31.8118	30.9068	45.9477	31.4068	52.3783	65.3993
Hnrpd	ENSMUSG00000000568	Mm.150231	3.19215	1.67453	1.67153e-06	15	heterogeneous nuclear ribonucleoprotein D [Source:MGI Symbol;Acc:MGI:101947]				2521.52	4777.85	4464.91	2459.18	1823.33	1874.49	3359.85	2534.6	10883.4	11269.5	10793.1	10049.5	7836.96	8321.05	8507.3	8362.58
Zbtb8os	ENSMUSG00000057572	Mm.36575	0.185581	-2.42988	1.84995e-06	14	zinc finger and BTB domain containing 8 opposite strand [Source:MGI Symbol;Acc:MGI:1914356]				21.9967	12.5613	14.2649	33.8697	29.46	22.7277	22.8173	21.807	1.60997	5.44723	1.98824	4.75489	1.43587	6.97928	6.83195	4.26517
Fscn1	ENSMUSG00000029581	Mm.289707	3.00395	1.58686	1.85694e-06	15	fascin homolog 1, actin bundling protein (Strongylocentrotus purpuratus) [Source:MGI Symbol;Acc:MGI:1352745]				576.545	979.779	620.688	414.904	289.822	343.08	467.755	416.202	1626.07	1592.93	1771.85	1756.93	1246.33	1373.17	1503.79	1471.48
Cpt1c	ENSMUSG00000007783	Mm.231465	0.25317	-1.98182	1.91425e-06	17	carnitine palmitoyltransferase 1c [Source:MGI Symbol;Acc:MGI:2446526]				98.4063	54.8128	48.4342	45.966	77.2329	64.9363	38.9796	53.5829	12.8798	16.3417	5.63334	9.50978	1.43587	47.1102	12.1457	17.0607
Grinl1a	ENSMUSG00000032199	Mm.21094	3.02807	1.5984	1.91755e-06	19	polymerase (RNA) II (DNA directed) polypeptide M [Source:MGI Symbol;Acc:MGI:107282]				273.222	248.942	369.228	199.589	151.281	208.878	327.999	229.285	634.328	827.979	1049.79	889.164	636.089	778.19	772.77	493.338
Eif3e	ENSMUSG00000022336	Mm.289992	0.214183	-2.22308	1.93843e-06	7	eukaryotic translation initiation factor 3, subunit E [Source:MGI Symbol;Acc:MGI:99257]				1384.64	574.393	2579.29	2924.89	2882.3	2965.42	2631.6	2864.82	445.961	470.018	426.146	446.96	827.059	164.013	734.815	513.242
Lrig2	ENSMUSG00000032913	Mm.34855	0.285415	-1.80886	1.98649e-06	13	leucine-rich repeats and immunoglobulin-like domains 2 [Source:MGI Symbol;Acc:MGI:2443718]				109.984	87.9289	144.307	171.768	233.291	240.264	212.011	211.216	46.6891	55.2505	44.7353	47.5489	30.1532	43.6205	60.7285	73.9296
Acaa2	ENSMUSG00000036880	Mm.245724	3.23261	1.6927	2.04372e-06	10	acetyl-Coenzyme A acyltransferase 2 (mitochondrial 3-oxoacyl-Coenzyme A thiolase) [Source:MGI Symbol;Acc:MGI:1098623]				441.092	551.554	605.096	469.337	313.709	417.757	565.679	484.116	1946.45	1923.65	1450.75	1626.17	1824.99	755.507	1301.87	1610.81
Zscan29	ENSMUSG00000050619	Mm.188422	0.275161	-1.86165	2.17038e-06	12	zinc finger SCAN domains 29 [Source:MGI Symbol;Acc:MGI:2139317]				34.7316	38.8258	66.3483	102.819	75.6405	85.4995	60.8461	66.0441	17.7097	13.229	18.2255	28.5293	22.9739	19.193	20.4959	5.68689
Rab5b	ENSMUSG00000000711	Mm.12815	0.118836	-3.07296	2.24366e-06	2	RAB5B, member RAS oncogene family [Source:MGI Symbol;Acc:MGI:105938]				11.5772	5.70967	9.95224	13.3059	19.9054	27.0568	19.9651	13.7073	0	0	0.994119	2.37745	2.87173	0	5.31374	2.84345
Chek2	ENSMUSG00000029521	Mm.279308	0.297642	-1.74835	2.25515e-06	15	checkpoint kinase 2 [Source:MGI Symbol;Acc:MGI:1355321]				76.4096	71.9418	147.293	177.816	184.722	166.67	160.672	150.157	37.0293	42.7997	43.4098	30.9068	41.6401	52.3446	38.7144	51.182
Rnf12	ENSMUSG00000056537	Mm.427762	0.328662	-1.60532	2.5362e-06	20	ring finger protein, LIM domain interacting [Source:MGI Symbol;Acc:MGI:1342291]				544.129	423.658	986.599	979.802	1130.63	984.867	930.756	1059.2	264.035	243.569	276.696	278.161	416.401	146.565	359.816	328.418
Tspan9	ENSMUSG00000030352	Mm.21814	0.231868	-2.10862	2.54547e-06	16	tetraspanin 9 [Source:MGI Symbol;Acc:MGI:1924558]				241.964	98.2063	326.433	254.023	471.36	403.687	277.611	280.999	75.6685	52.1378	62.9609	121.25	96.2031	24.4275	59.2103	54.0255
Dhps	ENSMUSG00000060038	Mm.193086	3.39693	1.76423	2.57605e-06	18	deoxyhypusine synthase [Source:MGI Symbol;Acc:MGI:2683592]				104.195	148.451	208.997	127.011	70.067	112.556	189.193	147.042	458.841	575.072	457.626	534.925	478.144	383.861	403.085	470.59
Dullard	ENSMUSG00000018559	Mm.41678	0.30123	-1.73106	2.60049e-06	3	CTD nuclear envelope phosphatase 1 [Source:MGI Symbol;Acc:MGI:1914431]				994.483	727.412	453.49	612.074	849.562	721.875	669.308	689.725	169.047	199.991	216.718	202.083	132.1	526.936	174.594	100.942
Rara	ENSMUSG00000037992	Mm.439744	0.310067	-1.68935	2.65075e-06	3	retinoic acid receptor, alpha [Source:MGI Symbol;Acc:MGI:97856]				377.417	282.058	270.369	268.538	332.818	240.264	289.019	211.216	74.0586	64.5886	87.1511	73.7008	77.5368	148.31	76.6697	102.364
Rab5a	ENSMUSG00000017831	Mm.329123	0.100955	-3.30821	2.76712e-06	9	RAB5A, member RAS oncogene family [Source:MGI Symbol;Acc:MGI:105926]				42.8357	27.4064	118.432	145.156	190.296	172.081	169.228	115.266	6.43988	10.1163	10.9353	11.8872	10.0511	12.2137	17.4594	19.9041
Bmp6	ENSMUSG00000039004	Mm.385759	0.0650399	-3.94253	2.86978e-06	5	bone morphogenetic protein 6 [Source:MGI Symbol;Acc:MGI:88182]				5.78861	1.14193	7.96179	7.25779	12.7394	7.5759	4.7536	4.3614	1.60997	0	0	0	0	1.74482	0	0
Ankrd38	ENSMUSG00000035407	Mm.440211	0.204826	-2.28753	3.04514e-06	14	KN motif and ankyrin repeat domains 4 [Source:MGI Symbol;Acc:MGI:3043381]				34.7316	33.1161	26.5393	36.289	54.1427	53.0313	38.9796	23.0531	11.2698	7.78176	6.62746	2.37745	4.3076	1.74482	15.9412	11.3738
Tmem41a	ENSMUSG00000022856	Mm.46480	0.327168	-1.6119	3.04514e-06	8	transmembrane protein 41a [Source:MGI Symbol;Acc:MGI:1913914]				347.316	282.058	580.216	568.527	551.777	547.629	543.812	552.029	157.777	145.519	169.332	140.269	152.202	188.441	160.171	186.246
Gprc5a	ENSMUSG00000046733	Mm.23575	0.191908	-2.38152	3.26482e-06	16	G protein-coupled receptor, family C, group 5, member A [Source:MGI Symbol;Acc:MGI:1891250]				20.839	29.6903	21.5632	44.7564	45.3843	44.3731	28.5216	26.1684	4.82991	6.22541	8.6157	7.13234	1.43587	8.7241	6.07285	7.10862
Hnrpul1	ENSMUSG00000040725	Mm.254223	0.200379	-2.3192	3.26482e-06	17	heterogeneous nuclear ribonucleoprotein U-like 1 [Source:MGI Symbol;Acc:MGI:2443517]				486.243	229.529	186.107	279.425	545.408	483.775	231.976	409.972	69.2287	74.7049	47.055	83.2106	60.3064	64.5584	85.779	86.7251
Scube3	ENSMUSG00000038677	Mm.258491	0.134615	-2.89309	3.27761e-06	9	signal peptide, CUB domain, EGF-like 3 [Source:MGI Symbol;Acc:MGI:3045253]				140.084	75.3676	69.9974	104.028	239.661	168.834	81.762	140.188	14.4897	16.3417	10.6039	21.397	15.7945	15.7034	27.3278	15.639
Zc3h6	ENSMUSG00000042851	Mm.26377	0.281997	-1.82625	3.31255e-06	12	zinc finger CCCH type containing 6 [Source:MGI Symbol;Acc:MGI:1926001]				49.782	45.6774	30.8519	45.966	46.1805	68.1831	54.1911	49.8446	32.1994	8.55993	7.2902	11.8872	17.2304	8.7241	12.9048	11.3738
Nat11	ENSMUSG00000024764	Mm.329605	0.296606	-1.75338	3.31765e-06	11	N(alpha)-acetyltransferase 40, NatD catalytic subunit, homolog (S. cerevisiae) [Source:MGI Symbol;Acc:MGI:1918249]				695.791	600.657	383.161	585.462	676.783	600.661	472.508	382.557	154.557	147.853	152.432	123.627	152.202	237.296	170.04	166.342
Afap1	ENSMUSG00000029094	Mm.125167	0.263645	-1.92333	3.37532e-06	15	actin filament associated protein 1 [Source:MGI Symbol;Acc:MGI:1917542]				47.4666	33.1161	63.6943	66.5297	86.7875	69.2654	62.7476	57.3213	9.65981	19.4544	11.9294	7.13234	14.3587	13.9586	33.4007	18.4824
Mmp24	ENSMUSG00000027612	Mm.330707	3.29892	1.72199	3.37532e-06	12	matrix metallopeptidase 24 [Source:MGI Symbol;Acc:MGI:1341867]				40.5203	98.2063	133.692	93.1416	52.5502	62.7718	137.855	82.2436	262.425	356.404	315.467	306.69	249.841	307.088	244.432	270.127
Abhd6	ENSMUSG00000025277	Mm.181473	0.201504	-2.31112	3.42175e-06	6	abhydrolase domain containing 6 [Source:MGI Symbol;Acc:MGI:1913332]				25.4699	14.8451	29.525	27.8215	45.3843	41.1263	34.226	37.3835	4.82991	7.00358	9.60981	4.75489	14.3587	3.48964	6.07285	1.42172
Nrgn	ENSMUSG00000053310	Mm.335065	3.39966	1.76539	3.48757e-06	19	neurogranin [Source:MGI Symbol;Acc:MGI:1927184]				21.9967	14.8451	26.5393	31.4504	18.313	9.74045	39.9303	9.34586	77.2785	89.4902	70.2511	66.5685	68.9216	97.71	88.0563	27.0127
Lpl	ENSMUSG00000015568	Mm.1514	0.313257	-1.67458	3.50523e-06	18	lipoprotein lipase [Source:MGI Symbol;Acc:MGI:96820]				129.665	49.1032	168.856	215.314	179.149	227.277	163.524	201.871	62.7888	35.7961	41.4216	57.0587	86.152	41.8757	43.269	49.7603
Gcnt2	ENSMUSG00000021360	Mm.314757	0.211932	-2.23833	3.59872e-06	5	glucosaminyl (N-acetyl) transferase 2, I-branching enzyme [Source:MGI Symbol;Acc:MGI:1100870]				19.6813	13.7032	22.8902	33.8697	35.0335	36.7972	25.6695	20.5609	4.82991	3.89088	5.63334	7.13234	7.17933	8.7241	5.31374	1.42172
Creld2	ENSMUSG00000023272	Mm.292567	3.86402	1.9501	3.74826e-06	7	cysteine-rich with EGF-like domains 2 [Source:MGI Symbol;Acc:MGI:1923987]				127.349	169.006	287.288	108.867	78.0291	107.145	180.637	120.873	656.867	352.514	458.289	696.591	634.653	638.604	604.248	514.664
Tns3	ENSMUSG00000020422	Mm.337820	0.185775	-2.42837	3.83015e-06	3	tensin 3 [Source:MGI Symbol;Acc:MGI:2443012]				292.904	170.148	169.852	315.714	499.227	320.352	249.089	196.263	37.0293	59.1414	41.753	47.5489	41.6401	54.0894	66.0422	63.9776
Fads2	ENSMUSG00000024665	Mm.38901	0.327048	-1.61243	3.962e-06	11	fatty acid desaturase 2 [Source:MGI Symbol;Acc:MGI:1930079]				135.453	153.019	145.634	147.575	140.93	158.012	87.4663	112.15	33.8094	38.1306	31.8118	45.1715	27.2815	71.5376	50.101	55.4472
Csl	ENSMUSG00000046934	Mm.483162	0.0137168	-6.18791	4.02369e-06	2	citrate synthase like [Source:MGI Symbol;Acc:MGI:1919082]				56.7284	5.70967	22.2267	29.0312	80.4178	97.4045	46.5853	34.8912	1.60997	0	1.32549	0	0	0	0.759106	1.42172
Nudt5	ENSMUSG00000025817	Mm.251904	0.339078	-1.56031	4.08171e-06	12	nudix (nucleoside diphosphate linked moiety X)-type motif 5 [Source:MGI Symbol;Acc:MGI:1858232]				771.043	340.296	1040.67	1100.76	1134.61	1045.47	966.883	763.245	267.255	280.143	297.904	370.881	351.787	336.75	293.774	230.319
Tcta	ENSMUSG00000039461	Mm.24670	0.323534	-1.62801	4.08874e-06	19	T cell leukemia translocation altered gene [Source:MGI Symbol;Acc:MGI:1918829]				114.614	89.0709	71.6561	65.3201	73.2518	84.4172	96.0228	73.5208	28.9794	17.898	12.5922	23.7745	25.8456	40.1309	34.1598	32.6996
Trim59	ENSMUSG00000034317	Mm.490341	0.281804	-1.82724	4.08874e-06	13	tripartite motif-containing 59 [Source:MGI Symbol;Acc:MGI:1914199]				487.401	188.419	439.557	498.368	586.811	474.035	450.642	400.626	72.4486	151.744	168.006	76.0782	73.2292	62.8135	96.4065	292.875
Slc25a19	ENSMUSG00000020744	Mm.383426	0.254182	-1.97607	4.1011e-06	3	solute carrier family 25 (mitochondrial thiamine pyrophosphate carrier), member 19 [Source:MGI Symbol;Acc:MGI:1914533]				86.8291	54.8128	47.7708	47.1756	54.9389	84.4172	59.8954	52.9599	9.65981	17.1199	13.5863	7.13234	15.7945	12.2137	17.4594	31.2779
Aggf1	ENSMUSG00000021681	Mm.36785	0.333073	-1.58609	4.12803e-06	5	angiogenic factor with G patch and FHA domains 1 [Source:MGI Symbol;Acc:MGI:1913799]				199.128	229.529	549.695	493.53	538.242	554.123	439.233	452.34	101.428	147.853	130.892	140.269	167.996	151.799	181.426	129.377
Dmxl1	ENSMUSG00000037416	Mm.257790	0.342538	-1.54566	4.13754e-06	10	Dmx-like 1 [Source:MGI Symbol;Acc:MGI:2443926]				195.655	134.748	259.422	348.374	364.667	331.175	266.202	232.4	70.8386	61.4759	68.2628	114.117	120.613	78.5169	98.6838	118.003
Lrsam1	ENSMUSG00000026792	Mm.248037	0.157393	-2.66756	4.1416e-06	12	leucine rich repeat and sterile alpha motif containing 1 [Source:MGI Symbol;Acc:MGI:2684789]				6.94633	4.56774	11.9427	19.3541	15.9243	20.5632	13.3101	14.9534	3.21994	1.55635	0.994119	0	2.87173	1.74482	2.27732	4.26517
Map2k3	ENSMUSG00000018932	Mm.18494	0.288632	-1.7927	4.40561e-06	3	mitogen-activated protein kinase kinase 3 [Source:MGI Symbol;Acc:MGI:1346868]				184.078	197.555	125.73	141.527	144.911	172.081	158.77	135.827	35.4193	53.6941	35.1255	28.5293	43.076	40.1309	65.2831	62.5558
Snx21	ENSMUSG00000050373	Mm.295647	3.27154	1.70997	4.49035e-06	12	sorting nexin family member 21 [Source:MGI Symbol;Acc:MGI:1917729]				47.4666	46.8193	62.0356	47.1756	19.9054	28.1391	49.4375	43.614	149.727	139.293	166.681	166.421	146.458	118.648	120.698	119.425
Zfp664	ENSMUSG00000079215	Mm.138617	0.190461	-2.39243	4.53665e-06	15	zinc finger protein 664 [Source:MGI Symbol;Acc:MGI:2442505]				603.173	309.464	1064.56	1111.65	1771.58	1290.07	1082.87	907.795	136.847	129.955	124.596	247.254	252.713	186.696	276.315	196.198
Nfkb2	ENSMUSG00000025225	Mm.102365	0.254848	-1.97229	4.61549e-06	11	nuclear factor of kappa light polypeptide gene enhancer in B cells 2, p49/p100 [Source:MGI Symbol;Acc:MGI:1099800]				116.93	81.0773	47.439	74.9972	87.5837	70.3477	61.7969	56.6982	14.4897	20.2326	18.8883	28.5293	18.6663	8.7241	21.255	21.3259
Nol1	ENSMUSG00000038279	Mm.29203	0.230404	-2.11776	4.7228e-06	16	NOP2 nucleolar protein homolog (yeast) [Source:MGI Symbol;Acc:MGI:107891]				615.908	416.806	241.176	293.94	660.859	698.065	422.12	692.84	85.3284	76.2612	84.5001	114.117	120.613	317.557	54.6556	78.1948
Slc22a5	ENSMUSG00000018900	Mm.42253	0.107142	-3.22241	4.85444e-06	3	solute carrier family 22 (organic cation transporter), member 5 [Source:MGI Symbol;Acc:MGI:1329012]				9.26177	5.70967	26.871	18.1445	24.6827	29.2213	13.3101	13.0842	1.60997	1.55635	2.98236	0	2.87173	1.74482	0	4.26517
Supv3l1	ENSMUSG00000020079	Mm.235898	0.197685	-2.33872	4.86054e-06	2	suppressor of var1, 3-like 1 (S. cerevisiae) [Source:MGI Symbol;Acc:MGI:2441711]				138.927	44.5354	113.456	127.011	193.48	182.904	85.5649	107.789	27.3695	31.127	22.5334	26.1519	22.9739	12.2137	34.1598	19.9041
Pold2	ENSMUSG00000020471	Mm.35788	0.302804	-1.72354	4.95507e-06	3	polymerase (DNA directed), delta 2, regulatory subunit [Source:MGI Symbol;Acc:MGI:1097163]				600.858	1125.95	474.058	481.433	597.958	593.085	640.786	578.82	172.267	155.635	161.379	225.857	137.843	204.144	204.959	280.08
Axin1	ENSMUSG00000024182	Mm.23684	0.202224	-2.30597	5.21343e-06	9	axin 1 [Source:MGI Symbol;Acc:MGI:1096327]				266.276	135.89	113.124	192.331	360.686	270.568	170.179	186.917	40.2492	35.7961	36.7824	33.2842	27.2815	57.5791	50.8601	61.1341
Ipo11	ENSMUSG00000042590	Mm.132208	0.306407	-1.70648	5.21442e-06	5	importin 11 [Source:MGI Symbol;Acc:MGI:2442377]				254.699	248.942	409.037	512.884	602.735	659.103	528.601	404.987	133.627	119.839	125.922	175.931	129.228	134.351	165.485	125.112
Col6a3	ENSMUSG00000048126	Mm.7562	0.239877	-2.05964	5.21805e-06	1	collagen, type VI, alpha 3 [Source:MGI Symbol;Acc:MGI:88461]				19.6813	5.70967	27.5345	43.5467	28.6638	27.0568	28.5216	42.3679	4.82991	6.22541	0.994119	7.13234	10.0511	8.7241	9.86838	5.68689
Spna1	ENSMUSG00000026532	Mm.200611	0.24522	-2.02785	5.58708e-06	1	spectrin alpha 1 [Source:MGI Symbol;Acc:MGI:98385]				38.2048	20.5548	68.3387	85.8838	72.4556	68.1831	46.5853	74.7669	11.2698	8.55993	7.2902	4.75489	12.9228	12.2137	29.6051	29.8562
Trim21	ENSMUSG00000030966	Mm.321227	0.181579	-2.46133	5.71391e-06	17	tripartite motif-containing 21 [Source:MGI Symbol;Acc:MGI:106657]				30.1008	18.2709	15.5918	33.8697	55.7351	40.0441	27.5709	36.7604	1.60997	9.33811	4.30785	7.13234	5.74347	5.23446	10.6275	2.84345
Mamdc2	ENSMUSG00000033207	Mm.50841	0.207285	-2.27031	6.06664e-06	11	MAM domain containing 2 [Source:MGI Symbol;Acc:MGI:1918988]				15.0504	7.99354	17.5823	24.1926	28.6638	17.3163	28.5216	8.72281	1.60997	0.778176	0.662746	2.37745	5.74347	12.2137	3.03642	4.26517
H3f3b	ENSMUSG00000016559	Mm.138832	2.58861	1.37218	6.22955e-06	3	H3 histone, family 3B [Source:MGI Symbol;Acc:MGI:1101768]				202.601	325.451	163.548	215.314	125.802	174.246	261.448	203.117	565.099	667.675	689.587	458.847	532.707	577.536	406.122	429.36
Ppp2r3c	ENSMUSG00000021022	Mm.427307	0.29911	-1.74125	6.28696e-06	4	protein phosphatase 2, regulatory subunit B'', gamma [Source:MGI Symbol;Acc:MGI:1930009]				79.8828	50.2451	120.422	143.946	163.224	140.695	137.855	114.02	40.2492	38.9088	42.4157	33.2842	35.8967	47.1102	25.0505	21.3259
Mesdc1	ENSMUSG00000070462	Mm.272998	3.02565	1.59724	6.44653e-06	17	mesoderm development candidate 1 [Source:MGI Symbol;Acc:MGI:1891420]				48.6243	99.3483	72.9831	42.3371	37.4221	23.81	72.2548	60.4366	217.346	169.642	219.369	180.686	139.279	137.841	157.135	162.076
Col11a1	ENSMUSG00000027966	Mm.209715	0.266664	-1.90691	6.49961e-06	13	collagen, type XI, alpha 1 [Source:MGI Symbol;Acc:MGI:88446]				85.6714	177	166.534	210.476	283.453	230.524	248.138	161.995	53.129	81.7084	49.0432	35.6617	34.4608	24.4275	88.8154	49.7603
Wtap	ENSMUSG00000060475	Mm.275521	3.17823	1.66823	6.8081e-06	9	Wilms' tumour 1-associating protein [Source:MGI Symbol;Acc:MGI:1926395]				81.0405	94.7805	209.992	96.7705	140.134	135.284	219.617	244.862	560.269	470.796	576.589	484.999	470.964	403.054	450.909	467.747
Irx2	ENSMUSG00000001504	Mm.28888	3.81268	1.9308	7.04728e-06	5	Iroquois related homeobox 2 (Drosophila) [Source:MGI Symbol;Acc:MGI:1197526]				17.3658	27.4064	21.8949	9.67705	5.57351	4.32909	14.2608	14.3303	62.7888	45.1342	54.0138	47.5489	53.1271	64.5584	52.3783	58.2907
Pgs1	ENSMUSG00000017715	Mm.28864	0.102636	-3.28439	7.26265e-06	3	phosphatidylglycerophosphate synthase 1 [Source:MGI Symbol;Acc:MGI:1921701]				60.2015	23.9806	66.0165	65.3201	137.745	136.366	125.495	80.3744	3.21994	11.6726	9.27844	7.13234	10.0511	6.97928	15.9412	7.10862
Cog6	ENSMUSG00000027742	Mm.249548	0.292443	-1.77377	7.30108e-06	13	component of oligomeric golgi complex 6 [Source:MGI Symbol;Acc:MGI:1914792]				284.8	208.974	160.563	244.346	239.661	241.347	196.799	162.618	67.6187	70.814	65.9432	66.5685	74.6651	50.5998	56.933	55.4472
Uap1l1	ENSMUSG00000026956	Mm.33797	0.345227	-1.53438	7.30108e-06	12	UDP-N-acteylglucosamine pyrophosphorylase 1-like 1 [Source:MGI Symbol;Acc:MGI:2443318]				74.0942	35.4	60.7087	72.5779	72.4556	69.2654	57.0433	57.9443	25.7595	10.8945	9.94119	30.9068	27.2815	19.193	24.2914	24.1693
Chaf1b	ENSMUSG00000022945	Mm.274222	0.29907	-1.74145	7.4417e-06	8	chromatin assembly factor 1, subunit B (p60) [Source:MGI Symbol;Acc:MGI:1314881]				233.86	210.116	150.942	281.844	250.808	339.833	204.405	289.722	35.4193	80.9303	71.9079	106.985	122.049	12.2137	67.5604	89.5686
Ids	ENSMUSG00000035847	Mm.233083	0.293976	-1.76623	7.44773e-06	20	iduronate 2-sulfatase [Source:MGI Symbol;Acc:MGI:96417]				39.3625	45.6774	72.9831	97.9802	112.266	88.7463	90.3185	85.3589	25.7595	21.7889	24.5216	26.1519	30.1532	15.7034	22.0141	19.9041
Mrps21	ENSMUSG00000054312	Mm.24108	0.04124	-4.59981	7.51318e-06	13	mitochondrial ribosomal protein S21 [Source:MGI Symbol;Acc:MGI:1913542]				8.10405	3.4258	8.62528	6.04816	9.55459	8.65817	8.55649	5.60752	0	0	0.994119	0	0	0	0	1.42172
C1s	ENSMUSG00000038521	Mm.219527	0.0560271	-4.15773	7.57692e-06	16	complement component 1, s subcomponent [Source:MGI Symbol;Acc:MGI:1355312]				1.15772	1.14193	6.63483	7.25779	7.16594	8.65817	10.4579	10.592	0	0.778176	0	0	1.43587	0	0.759106	0
Ccrn4l	ENSMUSG00000023087	Mm.86541	0.353922	-1.4985	7.72672e-06	13	CCR4 carbon catabolite repression 4-like (S. cerevisiae) [Source:MGI Symbol;Acc:MGI:109382]				107.668	82.2192	209.329	134.269	143.319	134.202	176.834	132.088	49.909	38.9088	48.3804	57.0587	47.3836	50.5998	50.101	54.0255
Ucp2	ENSMUSG00000033685	Mm.171378	0.354695	-1.49535	8.01857e-06	17	uncoupling protein 2 (mitochondrial, proton carrier) [Source:MGI Symbol;Acc:MGI:109354]				306.796	150.735	210.656	238.297	262.751	175.328	207.257	163.864	67.6187	53.6941	49.7059	76.0782	47.3836	83.7514	78.1879	152.124
Txnl4a	ENSMUSG00000057130	Mm.172411	2.95913	1.56517	8.86819e-06	10	thioredoxin-like 4A [Source:MGI Symbol;Acc:MGI:1351613]				17.3658	41.1096	21.5632	15.7252	12.7394	8.65817	19.0144	21.184	62.7888	48.2469	87.8138	49.9263	60.3064	34.8964	57.6921	63.9776
Mtmr6	ENSMUSG00000021987	Mm.247007	0.202398	-2.30473	8.92565e-06	6	myotubularin related protein 6 [Source:MGI Symbol;Acc:MGI:2145637]				92.6177	47.9612	174.496	186.283	277.083	215.372	228.173	195.017	20.9296	27.2361	27.1726	23.7745	55.9988	33.1516	51.6192	46.9169
Stk35	ENSMUSG00000037885	Mm.389329	0.315545	-1.66408	9.04269e-06	12	serine/threonine kinase 35 [Source:MGI Symbol;Acc:MGI:1914583]				236.175	188.419	189.424	226.201	300.969	211.043	210.109	192.525	78.8885	68.4795	67.2687	73.7008	58.8705	64.5584	75.1515	66.821
Xkr8	ENSMUSG00000037752	Mm.44558	0.249157	-2.00487	9.05298e-06	14	X Kell blood group precursor related family member 8 homolog [Source:MGI Symbol;Acc:MGI:2685877]				40.5203	22.8387	27.5345	24.1926	31.8486	36.7972	36.1274	28.0376	9.65981	4.66905	6.62746	4.75489	14.3587	3.48964	6.83195	11.3738
Pltp	ENSMUSG00000017754	Mm.6105	0.283608	-1.81803	9.62333e-06	12	phospholipid transfer protein [Source:MGI Symbol;Acc:MGI:103151]				57.8861	41.1096	31.5154	39.9178	79.6216	74.6767	40.881	52.3368	12.8798	16.3417	11.2667	16.6421	25.8456	8.7241	8.35017	18.4824
Larp7	ENSMUSG00000027968	Mm.291032	0.274739	-1.86387	9.97227e-06	13	La ribonucleoprotein domain family, member 7 [Source:MGI Symbol;Acc:MGI:107634]				182.92	150.735	436.24	550.382	465.786	467.541	357.471	457.324	93.3782	104.276	98.4178	121.25	143.587	111.669	97.9247	72.5079
Etv4	ENSMUSG00000017724	Mm.5025	0.297909	-1.74706	1.0125e-05	3	ets variant gene 4 (E1A enhancer binding protein, E1AF) [Source:MGI Symbol;Acc:MGI:99423]				185.235	124.471	87.9115	108.867	109.082	91.9931	112.185	134.58	32.1994	36.5743	36.1196	47.5489	31.5891	27.9171	31.1233	41.23
Cables2	ENSMUSG00000038990	Mm.386884	0.321506	-1.63708	1.066e-05	12	CDK5 and Abl enzyme substrate 2 [Source:MGI Symbol;Acc:MGI:2182335]				380.89	261.503	169.188	191.122	234.884	179.657	237.68	181.31	70.8386	61.4759	53.6824	73.7008	71.7933	55.8343	96.4065	106.629
Sytl2	ENSMUSG00000030616	Mm.26751	0.112151	-3.15648	1.06868e-05	17	synaptotagmin-like 2 [Source:MGI Symbol;Acc:MGI:1933366]				10.4195	2.28387	17.5823	19.3541	18.313	22.7277	23.768	10.592	1.60997	3.89088	2.31961	0	0	1.74482	3.03642	1.42172
Bfar	ENSMUSG00000022684	Mm.223689	0.331941	-1.591	1.10143e-05	8	bifunctional apoptosis regulator [Source:MGI Symbol;Acc:MGI:1914368]				201.444	178.142	272.028	332.649	347.946	313.859	293.773	257.323	78.8885	87.9339	81.1864	78.4557	90.4596	92.4755	116.143	103.786
Tmem132e	ENSMUSG00000020701	Mm.341593	0.173949	-2.52326	1.15948e-05	3	transmembrane protein 132E [Source:MGI Symbol;Acc:MGI:2685490]				30.1008	39.9677	27.2028	18.1445	19.9054	38.9618	20.9159	21.807	4.82991	1.55635	9.60981	0	5.74347	3.48964	6.83195	5.68689
Atp1b1	ENSMUSG00000026576	Mm.4550	0.369768	-1.43531	1.17626e-05	1	ATPase, Na+/K+ transporting, beta 1 polypeptide [Source:MGI Symbol;Acc:MGI:88108]				218.809	95.9225	276.009	268.538	159.243	285.72	217.715	293.46	94.9882	84.043	57.9903	80.8331	116.305	75.0273	100.961	61.1341
Srp14	ENSMUSG00000009549	Mm.363404	2.74611	1.45739	1.18166e-05	12	signal recognition particle 14 [Source:MGI Symbol;Acc:MGI:107169]				1514.3	1912.74	1935.38	1404.38	988.9	1342.02	2104.9	1844.25	4240.66	5861.22	5415.96	4222.34	5345.73	2983.64	3538.95	4219.68
Tmem150	ENSMUSG00000055912	Mm.170023	0.322134	-1.63427	1.18347e-05	16	transmembrane protein 150A [Source:MGI Symbol;Acc:MGI:2385244]				90.3023	46.8193	50.4247	60.4816	58.1237	48.7022	78.9098	62.9288	14.4897	11.6726	15.5745	35.6617	33.0249	20.9378	14.423	14.2172
Stbd1	ENSMUSG00000047963	Mm.21965	0.341373	-1.55058	1.18505e-05	15	starch binding domain 1 [Source:MGI Symbol;Acc:MGI:1261768]				147.031	70.7999	123.076	96.7705	78.8253	97.4045	126.446	122.742	8.04985	43.5778	26.8412	14.2647	47.3836	88.9859	35.678	29.8562
Ankrd25	ENSMUSG00000032194	Mm.257371	3.34108	1.74032	1.18844e-05	19	KN motif and ankyrin repeat domains 2 [Source:MGI Symbol;Acc:MGI:2384568]				33.5739	29.6903	28.8615	13.3059	14.3319	9.74045	6.65505	9.96892	56.3489	53.6941	78.204	64.191	41.6401	80.2617	47.0646	66.821
Dcps	ENSMUSG00000032040	Mm.229110	2.87018	1.52114	1.23312e-05	19	decapping enzyme, scavenger [Source:MGI Symbol;Acc:MGI:1916555]				604.331	825.618	1207.54	1026.98	760.386	871.229	1362.38	1131.47	2952.68	3202.97	3151.36	2898.11	3138.8	1512.76	2557.43	2944.39
Cpsf3	ENSMUSG00000054309	Mm.356778	0.185401	-2.43128	1.24638e-05	4	cleavage and polyadenylation specificity factor 3 [Source:MGI Symbol;Acc:MGI:1859328]				84.5137	49.1032	34.8328	67.7394	135.357	103.898	64.649	75.39	11.2698	9.33811	15.9059	19.0196	11.4869	15.7034	12.9048	18.4824
Pcsk1n	ENSMUSG00000039278	Mm.4881	4.50919	2.17287	1.29388e-05	20	proprotein convertase subtilisin/kexin type 1 inhibitor [Source:MGI Symbol;Acc:MGI:1353431]				4.63089	2.28387	6.30309	9.67705	6.36972	4.32909	2.85216	3.11529	24.1495	14.0072	34.1314	14.2647	38.7684	24.4275	14.423	14.2172
Abhd14b	ENSMUSG00000042073	Mm.335427	0.176559	-2.50178	1.29481e-05	19	abhydrolase domain containing 14b [Source:MGI Symbol;Acc:MGI:1923741]				19.6813	5.70967	31.1837	43.5467	44.5881	30.3036	22.8173	29.9068	0	3.1127	3.31373	4.75489	12.9228	3.48964	8.35017	4.26517
Hipk3	ENSMUSG00000027177	Mm.257925	0.354168	-1.4975	1.29553e-05	12	homeodomain interacting protein kinase 3 [Source:MGI Symbol;Acc:MGI:1314882]				448.038	244.374	524.483	489.901	560.536	587.674	467.755	461.063	169.047	152.522	141.496	154.534	209.637	122.137	208.754	181.981
Psmc4	ENSMUSG00000030603	Mm.29582	0.34578	-1.53207	1.32801e-05	17	proteasome (prosome, macropain) 26S subunit, ATPase, 4 [Source:MGI Symbol;Acc:MGI:1346093]				1554.82	1373.75	1066.22	1320.92	1341.62	1391.8	1475.52	1386.3	357.413	606.199	283.987	392.278	476.708	158.779	564.775	932.651
Upf3a	ENSMUSG00000038398	Mm.44858	0.161792	-2.62778	1.37628e-05	18	UPF3 regulator of nonsense transcripts homolog A (yeast) [Source:MGI Symbol;Acc:MGI:1914281]				21.9967	20.5548	118.1	106.448	121.025	124.461	120.742	110.281	17.7097	13.229	13.2549	11.8872	25.8456	12.2137	9.10927	17.0607
Gpr39	ENSMUSG00000026343	Mm.32727	0.201897	-2.30831	1.37927e-05	1	G protein-coupled receptor 39 [Source:MGI Symbol;Acc:MGI:1918361]				13.8927	4.56774	10.6157	7.25779	23.0903	18.3986	20.9159	14.9534	3.21994	2.33453	1.65686	7.13234	0	3.48964	2.27732	2.84345
Timm8a1	ENSMUSG00000048007	Mm.214504	4.15136	2.05358	1.38666e-05	20	translocase of inner mitochondrial membrane 8 homolog a1 (yeast) [Source:MGI Symbol;Acc:MGI:1353433]				4.63089	11.4193	9.6205	6.04816	4.77729	3.24682	7.60577	14.9534	35.4193	33.4616	34.4628	42.794	35.8967	29.662	22.7732	24.1693
Creb3l2	ENSMUSG00000038648	Mm.169929	0.373797	-1.41967	1.42508e-05	16	cAMP responsive element binding protein 3-like 2 [Source:MGI Symbol;Acc:MGI:2442695]				319.531	247.8	313.496	192.331	337.595	265.157	258.596	236.139	78.8885	85.5993	70.9138	57.0587	83.2803	212.868	116.143	106.629
Setd6	ENSMUSG00000031671	Mm.261321	0.296424	-1.75427	1.53396e-05	18	SET domain containing 6 [Source:MGI Symbol;Acc:MGI:1913333]				38.2048	27.4064	46.7755	48.3853	58.1237	42.2086	68.4519	64.798	4.82991	7.78176	12.5922	2.37745	27.2815	13.9586	18.2185	29.8562
Esam1	ENSMUSG00000001946	Mm.41751	0.326577	-1.61451	1.54164e-05	19	endothelial cell-specific adhesion molecule [Source:MGI Symbol;Acc:MGI:1916774]				276.695	283.2	145.634	123.382	198.258	177.493	176.834	171.341	66.0087	41.2433	52.3569	66.5685	57.4347	73.2825	81.9834	68.2427
Hsf2	ENSMUSG00000019878	Mm.261395	2.78046	1.47532	1.5943e-05	2	heat shock factor 2 [Source:MGI Symbol;Acc:MGI:96239]				91.46	119.903	101.181	91.932	52.5502	75.759	99.8257	130.219	293.014	312.827	321.763	261.519	259.892	240.785	219.382	211.837
Trp53rk	ENSMUSG00000042854	Mm.330796	2.83228	1.50197	1.59768e-05	12	transformation related protein 53 regulating kinase [Source:MGI Symbol;Acc:MGI:1914050]				111.141	140.458	114.783	58.0623	56.5313	66.0186	96.0228	69.7824	257.595	272.361	323.42	351.862	239.79	170.992	175.353	227.476
B4galt7	ENSMUSG00000021504	Mm.139825	0.31995	-1.64408	1.61718e-05	5	xylosylprotein beta1,4-galactosyltransferase, polypeptide 7 (galactosyltransferase I) [Source:MGI Symbol;Acc:MGI:2384987]				74.0942	29.6903	65.0213	68.949	82.8064	71.4299	40.881	41.1218	19.3196	14.7853	17.2314	23.7745	34.4608	12.2137	11.3866	18.4824
Commd1	ENSMUSG00000051355	Mm.259903	2.79719	1.48398	1.62454e-05	3	COMM domain containing 1 [Source:MGI Symbol;Acc:MGI:109474]				589.28	768.522	1235.74	920.53	605.92	887.463	1250.2	1114.03	2495.45	3221.65	3192.12	2410.73	3156.03	1570.34	2114.11	2459.58
Zfp289	ENSMUSG00000027255	Mm.386861	0.153357	-2.70503	1.64107e-05	12	ADP-ribosylation factor GTPase activating protein 2 [Source:MGI Symbol;Acc:MGI:1924288]				665.69	462.483	130.706	209.266	368.648	373.384	402.155	373.211	51.519	38.9088	53.351	45.1715	76.1009	19.193	58.4512	115.16
Tsen34	ENSMUSG00000035585	Mm.379100	0.211282	-2.24276	1.65056e-05	17	tRNA splicing endonuclease 34 homolog (S. cerevisiae) [Source:MGI Symbol;Acc:MGI:1913328]				26.6276	20.5548	15.2601	19.3541	20.7016	10.8227	20.9159	23.0531	1.60997	3.89088	3.6451	7.13234	5.74347	5.23446	4.55464	1.42172
Rbm3	ENSMUSG00000031167	Mm.128512	0.109326	-3.19329	1.6612e-05	20	RNA binding motif protein 3 [Source:MGI Symbol;Acc:MGI:1099460]				136.611	63.9483	680.402	511.674	571.683	435.073	517.192	319.005	33.8094	49.0251	45.7295	38.0391	37.3325	59.3239	47.8237	42.6517
Lnx2	ENSMUSG00000016520	Mm.272203	0.0722576	-3.79071	1.66157e-05	15	ligand of numb-protein X 2 [Source:MGI Symbol;Acc:MGI:2155959]				27.7853	21.6967	25.2123	50.8045	82.8064	70.3477	46.5853	29.9068	4.82991	5.44723	5.63334	0	4.3076	1.74482	2.27732	1.42172
Rbmx2	ENSMUSG00000031107	Mm.32561	0.22448	-2.15534	1.67162e-05	20	RNA binding motif protein, X-linked 2 [Source:MGI Symbol;Acc:MGI:1919414]				56.7284	20.5548	94.5463	120.963	101.916	140.695	139.756	121.496	17.7097	12.4508	20.5451	30.9068	34.4608	29.662	17.4594	15.639
Slc35b2	ENSMUSG00000037089	Mm.289716	0.344208	-1.53865	1.69701e-05	9	solute carrier family 35, member B2 [Source:MGI Symbol;Acc:MGI:1921086]				876.395	612.077	582.538	472.966	673.598	606.072	740.612	606.858	199.636	194.544	216.055	249.632	235.482	232.061	207.995	244.536
Ranbp5	ENSMUSG00000030662	Mm.221452	2.82583	1.49868	1.71495e-05	6	importin 5 [Source:MGI Symbol;Acc:MGI:1917822]				148.188	236.38	165.207	153.623	121.821	133.119	144.51	128.35	526.46	311.27	512.965	504.018	514.04	368.157	270.242	472.012
Ltbp4	ENSMUSG00000040488	Mm.272251	0.223916	-2.15897	1.71884e-05	17	latent transforming growth factor beta binding protein 4 [Source:MGI Symbol;Acc:MGI:1321395]				24.3122	7.99354	14.9284	36.289	27.8675	34.6327	24.7187	30.5298	0	3.1127	5.30197	7.13234	7.17933	6.97928	6.83195	8.53034
Nr4a1	ENSMUSG00000023034	Mm.119	0.196206	-2.34956	1.82024e-05	7	nuclear receptor subfamily 4, group A, member 1 [Source:MGI Symbol;Acc:MGI:1352454]				11.5772	3.4258	27.2028	36.289	40.607	28.1391	38.9796	31.1529	4.82991	3.89088	1.98824	7.13234	4.3076	13.9586	2.27732	4.26517
Pkmyt1	ENSMUSG00000023908	Mm.182193	0.193719	-2.36797	1.83401e-05	9	protein kinase, membrane associated tyrosine/threonine 1 [Source:MGI Symbol;Acc:MGI:2137630]				147.031	55.9548	52.7469	67.7394	62.1048	86.5817	45.6346	62.9288	14.4897	7.78176	4.97059	11.8872	7.17933	43.6205	8.35017	14.2172
Prdx3	ENSMUSG00000024997	Mm.29821	2.9874	1.57889	1.87608e-05	11	peroxiredoxin 3 [Source:MGI Symbol;Acc:MGI:88034]				108.826	110.768	101.181	33.8697	35.0335	36.7972	64.649	64.1749	220.566	231.118	232.624	152.156	238.354	240.785	167.003	176.294
Prpf4	ENSMUSG00000066148	Mm.30660	0.373686	-1.4201	1.93732e-05	14	PRP4 pre-mRNA processing factor 4 homolog (yeast) [Source:MGI Symbol;Acc:MGI:1917302]				443.407	433.935	651.208	818.921	879.818	748.932	718.745	612.466	255.985	178.202	202.137	268.651	284.302	296.62	254.301	243.115
Sox9	ENSMUSG00000000567	Mm.286407	0.318345	-1.65134	1.96375e-05	3	SRY-box containing gene 9 [Source:MGI Symbol;Acc:MGI:98371]				189.866	165.58	123.408	149.994	122.617	96.3222	161.623	130.842	14.4897	26.458	38.4393	57.0587	33.0249	41.8757	81.9834	69.6644
Csrp1	ENSMUSG00000026421	Mm.196484	0.281248	-1.83009	2.00696e-05	1	cysteine and glycine-rich protein 1 [Source:MGI Symbol;Acc:MGI:88549]				363.525	172.432	183.121	192.331	149.689	175.328	200.602	148.911	20.9296	43.5778	41.753	71.3234	107.69	27.9171	54.6556	78.1948
Hivep1	ENSMUSG00000021366	Mm.4808	0.248045	-2.01133	2.04043e-05	5	human immunodeficiency virus type I enhancer binding protein 1 [Source:MGI Symbol;Acc:MGI:96100]				20.839	17.129	30.1885	42.3371	46.9767	37.8795	27.5709	19.3148	8.04985	4.66905	6.95883	4.75489	11.4869	3.48964	12.1457	8.53034
Ict1	ENSMUSG00000018858	Mm.271062	2.81686	1.49409	2.08325e-05	3	immature colon carcinoma transcript 1 [Source:MGI Symbol;Acc:MGI:1915822]				571.914	663.464	808.454	609.654	385.368	587.674	711.139	752.03	1882.05	2227.14	1965.04	1792.59	1866.63	1134.13	1504.55	1964.82
Clip2	ENSMUSG00000063146	Mm.255138	2.7414	1.45491	2.10814e-05	15	CAP-GLY domain containing linker protein 2 [Source:MGI Symbol;Acc:MGI:1313136]				138.927	349.432	240.181	122.173	126.598	110.392	194.898	132.711	569.929	564.177	552.067	408.921	301.532	383.861	577.68	521.773
Ankrd2	ENSMUSG00000025172	Mm.143737	0.209409	-2.25561	2.11487e-05	11	ankyrin repeat domain 2 (stretch responsive muscle) [Source:MGI Symbol;Acc:MGI:1861447]				11.5772	29.6903	14.2649	13.3059	10.3508	11.905	13.3101	13.0842	3.21994	3.89088	0.662746	0	2.87173	5.23446	3.03642	5.68689
Setd8	ENSMUSG00000049327	Mm.137966	2.84486	1.50836	2.14374e-05	15	SET domain containing (lysine methyltransferase) 8 [Source:MGI Symbol;Acc:MGI:1915206]				247.752	316.316	498.276	347.164	298.581	261.91	330.851	329.597	1022.33	941.593	1236.68	1129.29	805.521	861.941	841.849	644.041
Socs7	ENSMUSG00000038485	Mm.34339	0.345616	-1.53276	2.1765e-05	3	suppressor of cytokine signaling 7 [Source:MGI Symbol;Acc:MGI:2651588]				90.3023	107.342	143.644	145.156	188.703	180.739	136.904	131.465	46.6891	32.6834	47.7177	57.0587	28.7173	85.4962	54.6556	35.5431
Tatdn3	ENSMUSG00000026632	Mm.237188	0.227663	-2.13503	2.20936e-05	1	TatD DNase domain containing 3 [Source:MGI Symbol;Acc:MGI:1916222]				6.94633	2.28387	16.9188	25.4023	19.9054	19.4809	21.8666	19.9378	6.43988	0.778176	1.65686	9.50978	4.3076	1.74482	1.51821	4.26517
Prr3	ENSMUSG00000038500	Mm.40036	0.183305	-2.44768	2.3635e-05	9	proline-rich polypeptide 3 [Source:MGI Symbol;Acc:MGI:1922460]				50.9398	19.4129	28.5298	60.4816	79.6216	70.3477	33.2752	44.2371	6.43988	17.898	4.30785	7.13234	2.87173	13.9586	8.35017	9.95206
Plcg2	ENSMUSG00000034330	Mm.192699	0.192546	-2.37673	2.53444e-05	18	phospholipase C, gamma 2 [Source:MGI Symbol;Acc:MGI:97616]				47.4666	33.1161	53.7421	87.0935	90.7686	98.4867	37.0781	92.8356	9.65981	17.898	15.2432	2.37745	15.7945	15.7034	17.4594	9.95206
Itgb1bp1	ENSMUSG00000062352	Mm.273333	0.38152	-1.39017	2.5846e-05	4	integrin beta 1 binding protein 1 [Source:MGI Symbol;Acc:MGI:1306802]				57.8861	52.529	150.279	135.479	156.058	141.778	113.136	138.942	32.1994	46.6905	34.4628	57.0587	64.614	34.8964	34.1598	56.8689
Sec14l1	ENSMUSG00000020823	Mm.272312	0.250691	-1.99602	2.59455e-05	3	SEC14-like 1 (S. cerevisiae) [Source:MGI Symbol;Acc:MGI:1921386]				41.678	27.4064	14.5966	37.4986	66.0859	58.4427	50.3882	48.5985	14.4897	13.229	4.97059	7.13234	11.4869	5.23446	11.3866	18.4824
Trp53bp2	ENSMUSG00000026510	Mm.287450	0.360351	-1.47253	2.68531e-05	1	transformation related protein 53 binding protein 2 [Source:MGI Symbol;Acc:MGI:2138319]				143.557	124.471	103.503	94.3513	140.134	145.024	97.9243	153.895	53.129	42.7997	35.4569	54.6812	45.9477	66.3032	30.3642	32.6996
Ldhd	ENSMUSG00000031958	Mm.271578	0.169362	-2.56182	2.72448e-05	18	lactate dehydrogenase D [Source:MGI Symbol;Acc:MGI:106428]				6.94633	14.8451	7.63005	20.5637	19.9054	20.5632	19.0144	21.807	3.21994	3.1127	2.98236	0	4.3076	3.48964	2.27732	2.84345
Pnp	ENSMUSG00000021871	Mm.17932	0.344091	-1.53914	2.72448e-05	6	purine-nucleoside phosphorylase [Source:MGI Symbol;Acc:MGI:97365]				75.2519	99.3483	122.744	142.737	129.783	112.556	172.08	132.711	24.1495	29.5707	35.4569	45.1715	80.4085	10.4689	56.1738	58.2907
Disp1	ENSMUSG00000030768	Mm.358721	0.288662	-1.79255	2.78675e-05	1	dispatched homolog 1 (Drosophila) [Source:MGI Symbol;Acc:MGI:1916147]				87.9868	47.9612	52.0834	50.8045	101.119	109.309	61.7969	68.5363	17.7097	19.4544	22.5334	11.8872	30.1532	27.9171	22.0141	15.639
Med30	ENSMUSG00000038622	Mm.195562	0.365922	-1.45039	2.79824e-05	7	mediator complex subunit 30 [Source:MGI Symbol;Acc:MGI:1917040]				99.5641	74.2257	101.513	160.881	104.304	126.626	133.101	114.02	30.5894	27.2361	24.5216	57.0587	57.4347	34.8964	51.6192	51.182
Slc2a4	ENSMUSG00000018566	Mm.10661	0.241265	-2.05131	2.83005e-05	3	solute carrier family 2 (facilitated glucose transporter), member 4 [Source:MGI Symbol;Acc:MGI:95758]				54.4129	39.9677	15.9236	24.1926	28.6638	23.81	28.5216	27.4145	6.43988	7.00358	3.97647	7.13234	1.43587	8.7241	6.83195	17.0607
Tmem158	ENSMUSG00000054871	Mm.8569	3.31133	1.72741	2.94411e-05	19	transmembrane protein 158 [Source:MGI Symbol;Acc:MGI:1919559]				56.7284	103.916	139	67.7394	63.6972	32.4682	107.431	50.4677	244.715	181.315	369.149	401.788	259.892	205.889	187.499	207.572
Aldh16a1	ENSMUSG00000007833	Mm.82139	0.288367	-1.79402	3.07221e-05	17	aldehyde dehydrogenase 16 family, member A1 [Source:MGI Symbol;Acc:MGI:1916998]				38.2048	22.8387	30.5202	25.4023	37.4221	29.2213	26.6202	32.399	3.21994	5.44723	6.62746	0	10.0511	15.7034	7.59106	21.3259
Rangap1	ENSMUSG00000022391	Mm.270975	0.372415	-1.42502	3.14518e-05	7	RAN GTPase activating protein 1 [Source:MGI Symbol;Acc:MGI:103071]				441.092	455.632	441.216	360.47	537.446	505.421	382.19	416.202	149.727	151.744	144.479	187.818	117.741	291.385	160.171	115.16
Cacnb3	ENSMUSG00000003352	Mm.3544	0.14988	-2.73812	3.15894e-05	7	calcium channel, voltage-dependent, beta 3 subunit [Source:MGI Symbol;Acc:MGI:103307]				172.501	51.387	65.6848	90.7224	189.499	161.258	80.8113	107.789	16.0997	17.1199	17.2314	16.6421	20.1021	8.7241	22.0141	19.9041
Cfl1	ENSMUSG00000056201	Mm.329655	2.54439	1.34732	3.21447e-05	11	cofilin 1, non-muscle [Source:MGI Symbol;Acc:MGI:101757]				956.278	1596.42	839.306	579.414	351.131	463.212	609.412	609.35	1952.89	2040.38	2294.76	1916.22	1942.73	1765.76	1687.49	1677.63
rp9	ENSMUSG00000032239	Mm.38235	0.317835	-1.65365	3.22879e-05	19	retinitis pigmentosa 9 (human) [Source:MGI Symbol;Acc:MGI:2157166]				32.4162	28.5483	64.6896	64.1105	73.2518	53.0313	77.9591	63.5519	12.8798	22.5671	12.9235	11.8872	18.6663	13.9586	32.6416	19.9041
Fzd2	ENSMUSG00000050288	Mm.36416	0.300634	-1.73392	3.36686e-05	3	frizzled homolog 2 (Drosophila) [Source:MGI Symbol;Acc:MGI:1888513]				116.93	90.2128	51.0882	70.1586	78.0291	60.6072	77.9591	60.4366	14.4897	15.5635	22.8647	23.7745	20.1021	41.8757	22.0141	21.3259
Fgf2	ENSMUSG00000037225	Mm.473689	0.229298	-2.12471	3.36846e-05	13	fibroblast growth factor 2 [Source:MGI Symbol;Acc:MGI:95516]				6.94633	4.56774	10.284	10.8867	11.9432	16.2341	14.2608	19.3148	3.21994	0	0.662746	4.75489	2.87173	0	3.03642	7.10862
Uchl4	ENSMUSG00000035337	Mm.390180	0.106871	-3.22606	3.46305e-05	19	ubiquitin carboxyl-terminal esterase L4 [Source:MGI Symbol;Acc:MGI:1890440]				25.4699	10.2774	122.081	192.331	169.594	153.683	182.538	143.303	8.04985	11.6726	4.97059	16.6421	22.9739	0	19.7368	22.7476
Trim55	ENSMUSG00000060913	Mm.35419	0.135622	-2.88234	3.52119e-05	13	tripartite motif-containing 55 [Source:MGI Symbol;Acc:MGI:3036269]				91.46	22.8387	43.4581	52.0142	27.8675	100.651	38.9796	66.0441	3.21994	14.7853	1.98824	7.13234	5.74347	19.193	3.79553	4.26517
Rfwd3	ENSMUSG00000033596	Mm.489705	3.86724	1.9513	3.59784e-05	18	ring finger and WD repeat domain 3 [Source:MGI Symbol;Acc:MGI:2384584]				8.10405	18.2709	15.5918	3.6289	3.18486	8.65817	9.50721	3.11529	45.0791	27.2361	33.1373	28.5293	33.0249	34.8964	34.9189	34.1214
Sf3b2	ENSMUSG00000024853	Mm.196532	0.369476	-1.43645	3.76805e-05	11	splicing factor 3b, subunit 2 [Source:MGI Symbol;Acc:MGI:2441856]				435.303	290.051	607.75	459.66	740.48	731.616	492.473	431.779	180.317	167.308	180.267	145.024	160.817	397.819	199.645	116.581
Slc25a44	ENSMUSG00000050144	Mm.301740	0.288237	-1.79467	3.83036e-05	13	solute carrier family 25, member 44 [Source:MGI Symbol;Acc:MGI:2444391]				100.722	53.6709	35.8281	54.4334	66.8821	53.0313	50.3882	74.7669	12.8798	19.4544	17.2314	30.9068	17.2304	5.23446	19.7368	18.4824
Cdh19	ENSMUSG00000047216	Mm.322070	0.0709471	-3.81711	3.85028e-05	1	cadherin 19, type 2 [Source:MGI Symbol;Acc:MGI:3588198]				2.31544	3.4258	10.9475	9.67705	20.7016	11.905	7.60577	15.5764	3.21994	0	0.331373	0	0	0	2.27732	0
Foxa1	ENSMUSG00000035451	Mm.4578	0.18458	-2.43768	3.85028e-05	4	forkhead box A1 [Source:MGI Symbol;Acc:MGI:1347472]				38.2048	13.7032	88.5749	89.5127	109.878	101.734	107.431	92.8356	3.21994	6.22541	20.2137	14.2647	11.4869	26.1723	21.255	15.639
Atpbd3	ENSMUSG00000038888	Mm.26514	0.367632	-1.44367	3.87644e-05	17	cytosolic thiouridylase subunit 1 homolog (S. pombe) [Source:MGI Symbol;Acc:MGI:2385277]				250.068	279.774	312.169	226.201	273.102	279.226	223.419	198.755	61.1788	59.1414	93.1158	90.3429	99.0748	113.413	102.479	132.22
Mtfr1	ENSMUSG00000027601	Mm.45125	0.269708	-1.89053	4.02028e-05	13	mitochondrial fission regulator 1 [Source:MGI Symbol;Acc:MGI:1914722]				162.081	89.0709	216.627	262.49	350.335	350.656	215.814	206.232	66.0087	53.6941	58.9844	83.2106	71.7933	22.6827	65.2831	78.1948
Klhl9	ENSMUSG00000070923	Mm.260601	2.82069	1.49605	4.02959e-05	14	kelch-like 9 (Drosophila) [Source:MGI Symbol;Acc:MGI:2180122]				177.131	210.116	298.567	188.703	142.523	196.973	194.898	209.347	590.859	562.621	681.634	561.077	649.012	505.998	510.119	503.29
Apbb1	ENSMUSG00000037032	Mm.38469	2.49049	1.31643	4.27007e-05	17	amyloid beta (A4) precursor protein-binding, family B, member 1 [Source:MGI Symbol;Acc:MGI:107765]				507.082	427.083	353.636	250.394	238.865	287.884	230.074	282.245	642.378	1028.75	1072.32	929.581	621.73	949.182	497.974	676.74
Mad2l1	ENSMUSG00000029910	Mm.489653	0.188268	-2.40914	4.27007e-05	16	MAD2 mitotic arrest deficient-like 1 (yeast) [Source:MGI Symbol;Acc:MGI:1860374]				19.6813	13.7032	10.9475	24.1926	14.3319	12.9873	21.8666	16.1995	0	2.33453	2.31961	0	5.74347	5.23446	5.31374	4.26517
Unc13a	ENSMUSG00000034799	Mm.334606	2.77913	1.47463	4.36538e-05	18	unc-13 homolog A (C. elegans) [Source:MGI Symbol;Acc:MGI:3051532]				448.038	728.554	828.358	616.912	576.46	529.231	838.536	743.308	2038.22	2045.05	1960.07	1868.67	1746.01	1573.83	1654.09	1869.57
Zfp423	ENSMUSG00000045333	Mm.23452	0.135627	-2.88228	4.44543e-05	18	zinc finger protein 423 [Source:MGI Symbol;Acc:MGI:1891217]				158.608	75.3676	136.677	368.938	359.889	350.656	208.208	226.793	32.1994	51.3596	21.5392	14.2647	20.1021	19.193	50.101	46.9169
Zfp422	ENSMUSG00000059878	Mm.18810	0.266474	-1.90793	4.47027e-05	16	zinc finger protein 422 [Source:MGI Symbol;Acc:MGI:1914505]				13.8927	29.6903	20.2362	36.289	37.4221	31.3859	20.9159	36.1373	9.65981	4.66905	5.63334	7.13234	8.6152	1.74482	11.3866	11.3738
Nup54	ENSMUSG00000034826	Mm.275289	0.214741	-2.21933	4.52552e-05	15	nucleoporin 54 [Source:MGI Symbol;Acc:MGI:1920460]				54.4129	42.2516	176.486	218.943	214.978	189.398	226.272	234.27	22.5396	21.0107	14.249	33.2842	53.1271	13.9586	60.7285	72.5079
Slc25a3	ENSMUSG00000061904	Mm.298	0.406207	-1.29971	4.79332e-05	2	solute carrier family 25 (mitochondrial carrier, phosphate carrier), member 3 [Source:MGI Symbol;Acc:MGI:1353498]				4342.61	3076.37	4008.76	4142.99	4756.59	4690.57	3403.58	4206.26	1972.21	1231.85	1037.86	1343.26	1600.99	1565.1	1964.57	2537.78
Fbxo21	ENSMUSG00000032898	Mm.21912	0.330473	-1.5974	4.79825e-05	15	F-box protein 21 [Source:MGI Symbol;Acc:MGI:1924223]				335.739	256.935	271.364	353.212	659.266	421.004	369.83	366.981	107.868	129.955	127.91	99.8527	103.382	184.951	123.734	125.112
Rpo1-2	ENSMUSG00000027395	Mm.259078	0.309404	-1.69244	4.79825e-05	12	polymerase (RNA) I polypeptide B [Source:MGI Symbol;Acc:MGI:108014]				292.904	126.755	161.89	217.734	382.183	252.169	158.77	238.631	86.9383	35.7961	67.6001	76.0782	74.6651	97.71	63.7649	63.9776
Ttll1	ENSMUSG00000022442	Mm.235007	0.291886	-1.77652	4.92249e-05	7	tubulin tyrosine ligase-like 1 [Source:MGI Symbol;Acc:MGI:2443047]				62.517	53.6709	34.1694	74.9972	78.0291	54.1136	34.226	38.0065	8.04985	23.3453	10.6039	14.2647	15.7945	20.9378	18.2185	14.2172
Ecgf1	ENSMUSG00000022615	Mm.287977	0.285052	-1.8107	4.92701e-05	7	thymidine phosphorylase [Source:MGI Symbol;Acc:MGI:1920212]				28.943	28.5483	18.2458	21.7734	31.8486	38.9618	19.0144	37.3835	14.4897	4.66905	4.30785	7.13234	10.0511	3.48964	11.3866	8.53034
Eif4g3	ENSMUSG00000028760	Mm.268903	0.374655	-1.41637	4.94063e-05	14	eukaryotic translation initiation factor 4 gamma, 3 [Source:MGI Symbol;Acc:MGI:1923935]				669.163	561.832	640.924	734.246	945.108	853.912	608.461	654.21	227.006	242.791	230.304	263.896	254.148	396.074	261.892	247.38
Fads3	ENSMUSG00000024664	Mm.253875	0.362023	-1.46585	4.95944e-05	11	fatty acid desaturase 3 [Source:MGI Symbol;Acc:MGI:1928740]				89.1446	58.2386	99.5224	89.5127	93.9534	102.816	97.9243	97.82	40.2492	26.458	26.5098	28.5293	35.8967	27.9171	35.678	42.6517
Mmp19	ENSMUSG00000025355	Mm.131266	0.285978	-1.80603	5.07737e-05	2	matrix metallopeptidase 19 [Source:MGI Symbol;Acc:MGI:1927899]				48.6243	45.6774	26.871	45.966	48.5691	49.7845	34.226	45.4832	8.04985	15.5635	10.9353	7.13234	15.7945	17.4482	5.31374	18.4824
Gnal	ENSMUSG00000024524	Mm.440746	0.28483	-1.81183	5.17462e-05	10	guanine nucleotide binding protein, alpha stimulating, olfactory type [Source:MGI Symbol;Acc:MGI:95774]				10.4195	12.5613	24.2171	19.3541	33.4411	33.5504	30.4231	24.2992	3.21994	3.89088	4.97059	11.8872	2.87173	10.4689	10.6275	5.68689
Aqp8	ENSMUSG00000030762	Mm.273175	0.248719	-2.00741	5.22067e-05	17	aquaporin 8 [Source:MGI Symbol;Acc:MGI:1195271]				20.839	7.99354	31.8472	15.7252	8.75837	15.1518	17.113	13.7073	1.60997	3.1127	2.65098	2.37745	7.17933	1.74482	6.83195	7.10862
Als2	ENSMUSG00000026024	Mm.272078	0.346447	-1.52929	5.23079e-05	1	amyotrophic lateral sclerosis 2 (juvenile) homolog (human) [Source:MGI Symbol;Acc:MGI:1921268]				169.027	126.755	109.475	111.286	184.722	145.024	116.939	139.565	61.1788	34.2397	45.7295	42.794	25.8456	76.7721	48.5828	46.9169
Spred2	ENSMUSG00000045671	Mm.266627	0.237419	-2.07449	5.33372e-05	3	sprouty-related, EVH1 domain containing 2 [Source:MGI Symbol;Acc:MGI:2150019]				86.8291	85.645	61.0404	81.0453	195.869	119.05	103.629	101.558	24.1495	22.5671	24.5216	14.2647	22.9739	20.9378	30.3642	38.3865
St3gal6	ENSMUSG00000022747	Mm.212742	0.334277	-1.58088	5.33372e-05	8	ST3 beta-galactoside alpha-2,3-sialyltransferase 6 [Source:MGI Symbol;Acc:MGI:1888707]				185.235	122.187	124.735	187.493	164.817	189.398	169.228	167.602	41.8592	42.0215	54.6765	76.0782	44.5119	45.3653	66.8013	66.821
Armc7	ENSMUSG00000057219	Mm.38019	0.310617	-1.68679	5.41674e-05	3	armadillo repeat containing 7 [Source:MGI Symbol;Acc:MGI:2679719]				59.0438	23.9806	28.5298	36.289	37.4221	49.7845	47.536	59.1905	9.65981	6.22541	11.2667	11.8872	24.4097	19.193	12.1457	11.3738
Gm889	ENSMUSG00000071342	Mm.390463	0.168791	-2.56669	5.41674e-05	4	predicted gene 889 [Source:MGI Symbol;Acc:MGI:2685735]				16.2081	2.28387	14.9284	13.3059	9.55459	14.0695	12.3594	11.215	1.60997	3.1127	1.32549	0	0	1.74482	3.79553	4.26517
Nudt2	ENSMUSG00000028443	Mm.28574	0.307726	-1.70028	5.41832e-05	14	nudix (nucleoside diphosphate linked moiety X)-type motif 2 [Source:MGI Symbol;Acc:MGI:1913651]				379.733	164.438	374.536	417.323	398.108	521.655	332.752	407.48	41.8592	208.551	170.326	73.7008	193.842	75.0273	69.0786	89.5686
Pprc1	ENSMUSG00000055491	Mm.2415	0.281195	-1.83036	5.43384e-05	11	peroxisome proliferative activated receptor, gamma, coactivator-related 1 [Source:MGI Symbol;Acc:MGI:2385096]				16.2081	22.8387	16.5871	18.1445	31.8486	10.8227	24.7187	14.3303	4.82991	5.44723	2.31961	4.75489	5.74347	6.97928	2.27732	11.3738
Gmcl1	ENSMUSG00000001157	Mm.321452	2.44172	1.2879	5.69384e-05	16	germ cell-less homolog 1 (Drosophila) [Source:MGI Symbol;Acc:MGI:1345156]				41.678	43.3935	34.5011	35.0793	33.4411	32.4682	19.9651	28.6606	88.5483	78.5957	131.886	85.588	53.1271	73.2825	86.5381	59.7124
Ythdf2	ENSMUSG00000040025	Mm.23998	0.337899	-1.56534	5.70541e-05	14	YTH domain family 2 [Source:MGI Symbol;Acc:MGI:2444233]				404.045	311.748	653.862	863.677	859.117	850.666	667.406	691.594	186.756	242.013	281.336	185.441	167.996	303.599	258.096	166.342
Arg1	ENSMUSG00000019987	Mm.154144	2.85481	1.51339	5.72776e-05	2	arginase, liver [Source:MGI Symbol;Acc:MGI:88070]				366.998	465.909	243.83	133.059	117.84	155.847	217.715	188.163	518.41	382.084	1137.93	886.787	700.703	483.315	715.837	568.689
Dnahc7a	ENSMUSG00000041144	Mm.296880	0.0660105	-3.92116	5.77827e-05	1	dynein, axonemal, heavy chain 7B [Source:MGI Symbol;Acc:MGI:2684953]				3.47316	2.28387	6.96657	7.25779	10.3508	5.41136	2.85216	6.23058	0	0.778176	0	0	0	0	0.759106	1.42172
Plxnd1	ENSMUSG00000030123	Mm.3085	0.371214	-1.42968	6.02246e-05	16	plexin D1 [Source:MGI Symbol;Acc:MGI:2154244]				554.549	448.78	570.595	517.722	795.419	773.824	461.1	537.699	183.536	194.544	189.545	126.005	134.971	418.757	286.183	196.198
Tox4	ENSMUSG00000016831	Mm.246237	2.71104	1.43885	6.08689e-05	6	TOX high mobility group box family member 4 [Source:MGI Symbol;Acc:MGI:1915389]				90.3023	166.722	236.863	187.493	138.542	127.708	211.06	137.073	312.334	497.254	541.795	513.528	239.79	528.681	427.377	452.108
Hsd3b7	ENSMUSG00000042289	Mm.486340	0.370987	-1.43056	6.12139e-05	17	hydroxy-delta-5-steroid dehydrogenase, 3 beta- and steroid delta-isomerase 7 [Source:MGI Symbol;Acc:MGI:2141879]				147.031	82.2192	125.73	133.059	175.167	172.081	139.756	130.219	45.0791	42.0215	45.0667	40.4166	41.6401	104.689	35.678	55.4472
Rpl4	ENSMUSG00000032399	Mm.280083	0.263087	-1.92639	6.16242e-05	19	ribosomal protein L4 [Source:MGI Symbol;Acc:MGI:1915141]				1166.98	608.651	2738.52	2401.12	2948.39	2914.56	2988.12	2117.77	571.539	490.251	605.418	665.685	750.958	275.682	781.12	564.424
Cfl2	ENSMUSG00000062929	Mm.276826	2.76368	1.46659	6.18213e-05	4	cofilin 2, muscle [Source:MGI Symbol;Acc:MGI:101763]				133.138	150.735	106.157	87.0935	82.0102	95.2399	162.573	144.549	376.733	295.707	295.585	368.504	396.299	293.13	314.27	317.044
Dync2li1	ENSMUSG00000024253	Mm.246119	0.295205	-1.76021	6.30451e-05	9	dynein cytoplasmic 2 light intermediate chain 1 [Source:MGI Symbol;Acc:MGI:1913996]				9.26177	18.2709	29.8567	16.9348	35.8297	24.8922	38.0288	25.5454	1.60997	9.33811	5.30197	2.37745	7.17933	13.9586	6.07285	12.7955
Heatr1	ENSMUSG00000050244	Mm.171186	0.326909	-1.61304	6.37186e-05	5	HEAT repeat containing 1 [Source:MGI Symbol;Acc:MGI:2442524]				291.746	231.813	238.522	376.195	562.128	567.11	453.494	433.648	122.358	119.839	130.892	156.911	160.817	148.31	115.384	76.7731
Atf4	ENSMUSG00000042406	Mm.641	0.351044	-1.51028	6.4062e-05	7	activating transcription factor 4 [Source:MGI Symbol;Acc:MGI:88096]				945.859	817.625	874.47	938.674	1165.66	1034.65	1056.25	857.327	284.965	310.492	409.246	351.862	272.815	471.102	267.964	331.262
Cat	ENSMUSG00000027187	Mm.4215	2.53644	1.3428	6.4125e-05	12	catalase [Source:MGI Symbol;Acc:MGI:88271]				203.759	304.896	238.19	247.974	168.001	164.505	178.736	193.771	510.36	553.283	636.567	515.906	582.962	499.019	521.506	491.916
Mink1	ENSMUSG00000020827	Mm.42967	0.329009	-1.6038	6.41417e-05	3	misshapen-like kinase 1 (zebrafish) [Source:MGI Symbol;Acc:MGI:1355329]				86.8291	75.3676	58.7182	74.9972	142.523	121.214	57.994	76.013	27.3695	24.1234	21.2079	19.0196	18.6663	50.5998	28.846	38.3865
Eef1d	ENSMUSG00000055762	Mm.258927	0.402023	-1.31465	6.4372e-05	7	eukaryotic translation elongation factor 1 delta (guanine nucleotide exchange protein) [Source:MGI Symbol;Acc:MGI:1913906]				737.469	698.864	845.277	804.405	868.671	582.262	873.713	651.718	273.695	213.998	276.034	389.901	308.711	444.929	274.037	255.91
Mrps33	ENSMUSG00000029918	Mm.377071	3.28304	1.71503	6.55277e-05	16	mitochondrial ribosomal protein S33 [Source:MGI Symbol;Acc:MGI:1338046]				3.47316	13.7032	13.6014	6.04816	7.16594	15.1518	19.9651	21.807	48.2991	44.356	43.7412	26.1519	51.6912	24.4275	37.1962	55.4472
Otub1	ENSMUSG00000024767	Mm.203921	2.65557	1.40902	6.55277e-05	11	OTU domain, ubiquitin aldehyde binding 1 [Source:MGI Symbol;Acc:MGI:2147616]				400.572	613.219	469.414	342.326	226.125	283.555	355.57	344.551	1075.46	1029.53	1077.29	1091.25	917.519	872.41	954.955	1042.12
Pacsin2	ENSMUSG00000016664	Mm.23978	0.309552	-1.69175	6.57768e-05	7	protein kinase C and casein kinase substrate in neurons 2 [Source:MGI Symbol;Acc:MGI:1345153]				204.917	82.2192	98.8589	177.816	270.713	216.454	152.115	176.948	51.519	51.3596	47.055	57.0587	58.8705	48.855	58.4512	54.0255
Dmtf1	ENSMUSG00000042508	Mm.22480	2.98661	1.57851	6.64883e-05	15	cyclin D binding myb-like transcription factor 1 [Source:MGI Symbol;Acc:MGI:1344415]				32.4162	54.8128	77.2957	49.5949	37.4221	59.5249	44.6839	64.1749	180.317	148.632	177.284	187.818	136.407	169.248	133.603	120.846
Lsm14b	ENSMUSG00000039108	Mm.21577	0.355421	-1.4924	6.64883e-05	12	LSM14 homolog B (SCD6, S. cerevisiae) [Source:MGI Symbol;Acc:MGI:3040677]				1073.21	940.954	824.377	1352.37	1409.3	1432.93	1303.44	1297.83	436.302	424.884	320.106	297.181	370.454	268.702	661.181	645.462
Zfp568	ENSMUSG00000074221	Mm.322432	0.394101	-1.34336	6.7139e-05	17	zinc finger protein 568 [Source:MGI Symbol;Acc:MGI:2142347]				573.072	278.632	509.886	494.739	877.43	803.046	572.334	666.048	162.607	77.0394	84.5001	280.539	356.095	528.681	213.309	179.137
Wdr45	ENSMUSG00000039382	Mm.305725	0.269928	-1.88935	6.98199e-05	20	WD repeat domain 45 [Source:MGI Symbol;Acc:MGI:1859606]				18.5235	19.4129	16.5871	18.1445	23.8865	34.6327	25.6695	24.2992	3.21994	4.66905	4.97059	2.37745	4.3076	15.7034	2.27732	11.3738
Slc7a10	ENSMUSG00000030495	Mm.35567	0.370987	-1.43056	7.10444e-05	17	solute carrier family 7 (cationic amino acid transporter, y+ system), member 10 [Source:MGI Symbol;Acc:MGI:1858261]				52.0975	67.3741	92.5558	101.609	123.413	113.639	90.3185	101.558	35.4193	28.0143	27.8353	30.9068	24.4097	57.5791	37.1962	34.1214
Lmo2	ENSMUSG00000032698	Mm.29266	3.05046	1.60903	7.14918e-05	12	LIM domain only 2 [Source:MGI Symbol;Acc:MGI:102811]				8.10405	9.13547	17.914	10.8867	9.55459	18.3986	19.0144	18.6917	54.7389	41.2433	57.6589	35.6617	34.4608	36.6412	44.7873	35.5431
Zfp146	ENSMUSG00000037029	Mm.446516	0.0517307	-4.27283	7.18065e-05	17	zinc finger protein 146 [Source:MGI Symbol;Acc:MGI:1347092]				23.1544	2.28387	108.479	131.85	126.598	205.632	94.1214	107.789	8.04985	11.6726	5.63334	2.37745	2.87173	6.97928	3.79553	0
Ssbp2	ENSMUSG00000003992	Mm.343095	0.343636	-1.54105	7.23917e-05	5	single-stranded DNA binding protein 2 [Source:MGI Symbol;Acc:MGI:1914220]				50.9398	44.5354	105.825	113.705	117.044	116.885	139.756	89.7203	41.8592	37.3524	26.8412	28.5293	28.7173	15.7034	50.101	38.3865
B3gntl1	ENSMUSG00000046605	Mm.386847	0.226471	-2.1426	7.29967e-05	3	UDP-GlcNAc:betaGal beta-1,3-N-acetylglucosaminyltransferase-like 1 [Source:MGI Symbol;Acc:MGI:2441705]				33.5739	38.8258	87.5797	139.108	142.523	111.474	143.559	104.051	4.82991	9.33811	14.249	28.5293	37.3325	17.4482	32.6416	36.9648
Metap2	ENSMUSG00000036112	Mm.289329	0.300352	-1.73527	7.33859e-05	2	methionine aminopeptidase 2 [Source:MGI Symbol;Acc:MGI:1929701]				606.646	438.503	1378.39	1486.64	1725.4	1601.76	1405.17	1369.48	296.234	467.684	408.583	351.862	460.913	321.047	322.62	378.178
Col9a1	ENSMUSG00000026147	Mm.154662	0.254915	-1.97191	7.39535e-05	1	collagen, type IX, alpha 1 [Source:MGI Symbol;Acc:MGI:88465]				47.4666	58.2386	167.198	118.544	167.205	160.176	142.608	106.543	32.1994	43.5778	39.102	30.9068	20.1021	15.7034	40.9917	24.1693
Mapkbp1	ENSMUSG00000033902	Mm.330501	0.201046	-2.3144	7.47153e-05	12	mitogen-activated protein kinase binding protein 1 [Source:MGI Symbol;Acc:MGI:1347004]				10.4195	6.8516	16.5871	16.9348	31.0524	18.3986	25.6695	20.5609	3.21994	2.33453	5.63334	4.75489	0	10.4689	3.03642	0
Svil	ENSMUSG00000024236	Mm.136791	0.462948	-1.11108	7.75599e-05	10	supervillin [Source:MGI Symbol;Acc:MGI:2147319]				489.716	377.98	396.763	326.601	474.544	449.143	415.465	436.763	223.786	105.054	80.5236	185.441	129.228	423.991	187.499	223.211
Sgk3	ENSMUSG00000025915	Mm.336410	0.343707	-1.54075	8.00252e-05	1	serum/glucocorticoid regulated kinase 3 [Source:MGI Symbol;Acc:MGI:2182368]				39.3625	15.9871	59.7134	44.7564	50.9578	57.3604	50.3882	43.614	14.4897	15.5635	13.5863	9.50978	25.8456	6.97928	12.9048	25.591
Gja4	ENSMUSG00000050234	Mm.24615	0.286107	-1.80537	8.11357e-05	14	gap junction protein, alpha 4 [Source:MGI Symbol;Acc:MGI:95715]				138.927	67.3741	69.6657	116.125	88.3799	91.9931	68.4519	83.4897	12.8798	30.3489	32.8059	21.397	15.7945	45.3653	38.7144	9.95206
Gimap6	ENSMUSG00000047867	Mm.321047	0.23173	-2.10948	8.11405e-05	16	GTPase, IMAP family member 6 [Source:MGI Symbol;Acc:MGI:1918876]				18.5235	15.9871	12.9379	15.7252	23.0903	31.3859	17.113	24.2992	3.21994	3.1127	3.6451	4.75489	2.87173	8.7241	9.10927	1.42172
Gsr	ENSMUSG00000031584	Mm.283573	2.71289	1.43983	8.11538e-05	18	glutathione reductase [Source:MGI Symbol;Acc:MGI:95804]				87.9868	109.626	120.754	105.238	60.5124	86.5817	142.608	82.8666	323.604	259.911	293.596	301.936	269.943	214.613	214.827	281.501
Gimap4	ENSMUSG00000054435	Mm.333048	0.35223	-1.50541	8.12193e-05	16	GTPase, IMAP family member 4 [Source:MGI Symbol;Acc:MGI:1349656]				17.3658	34.258	61.0404	53.2238	82.0102	63.854	67.5012	47.9754	40.2492	4.66905	3.97647	19.0196	21.538	6.97928	22.7732	31.2779
Rcc2	ENSMUSG00000040945	Mm.253	0.353479	-1.50031	8.23216e-05	14	regulator of chromosome condensation 2 [Source:MGI Symbol;Acc:MGI:1919784]				2777.37	2962.18	1728.04	2151.93	2967.5	2991.4	2335.92	2611.86	964.371	843.542	915.252	834.483	762.445	907.307	873.731	1154.44
Tmem131	ENSMUSG00000026116	Mm.186943	0.274217	-1.86661	8.24536e-05	1	transmembrane protein 131 [Source:MGI Symbol;Acc:MGI:1927110]				11.5772	10.2774	15.9236	21.7734	23.8865	23.81	17.113	17.4456	9.65981	2.33453	3.6451	2.37745	2.87173	12.2137	1.51821	4.26517
Atp1a1	ENSMUSG00000033161	Mm.280103	0.370842	-1.43112	8.27517e-05	13	ATPase, Na+/K+ transporting, alpha 1 polypeptide [Source:MGI Symbol;Acc:MGI:88105]				74.0942	29.6903	77.2957	72.5779	77.2329	69.2654	57.0433	74.1438	28.9794	18.6762	19.2196	28.5293	25.8456	22.6827	30.3642	22.7476
Myh9	ENSMUSG00000022443	Mm.29677	0.35627	-1.48896	8.27517e-05	7	myosin, heavy polypeptide 9, non-muscle [Source:MGI Symbol;Acc:MGI:107717]				784.935	545.844	354.963	487.482	797.808	745.685	592.299	705.301	170.657	196.1	229.973	230.612	196.714	396.074	160.171	206.15
Pfn2	ENSMUSG00000027805	Mm.271744	0.38191	-1.38869	8.30102e-05	13	profilin 2 [Source:MGI Symbol;Acc:MGI:97550]				613.592	361.993	446.192	601.187	754.812	528.149	727.302	512.776	251.155	195.322	184.575	202.083	218.252	263.468	175.353	245.958
Ivd	ENSMUSG00000027332	Mm.6635	0.385296	-1.37596	8.34337e-05	12	isovaleryl coenzyme A dehydrogenase [Source:MGI Symbol;Acc:MGI:1929242]				224.598	174.716	253.45	279.425	271.51	256.498	212.961	256.077	77.2785	87.9339	74.5589	104.608	83.2803	94.2203	117.661	103.786
Papd5	ENSMUSG00000036779	Mm.37825	0.359533	-1.4758	8.5473e-05	18	PAP associated domain containing 5 [Source:MGI Symbol;Acc:MGI:1917820]				127.349	132.464	201.699	269.748	304.951	255.416	184.44	205.609	77.2785	68.4795	80.1922	71.3234	66.0499	118.648	84.2608	38.3865
Ldha	ENSMUSG00000063229	Mm.29324	3.23208	1.69246	8.73446e-05	17	lactate dehydrogenase A [Source:MGI Symbol;Acc:MGI:96759]				13625.2	14482	32837.1	19801.7	14287.3	7541.27	21711.6	9553.96	47671.2	46683.5	44683.6	67697.7	75281.1	59261.1	46968.9	44335
Tmem11	ENSMUSG00000043284	Mm.28063	2.78478	1.47757	8.85997e-05	3	transmembrane protein 11 [Source:MGI Symbol;Acc:MGI:2144726]				147.031	219.251	307.192	128.221	175.964	187.233	236.73	265.423	574.759	624.875	697.209	717.988	557.116	519.957	492.66	457.795
Rbl2	ENSMUSG00000031666	Mm.235580	0.305988	-1.70845	8.88315e-05	18	retinoblastoma-like 2 [Source:MGI Symbol;Acc:MGI:105085]				27.7853	69.658	39.809	58.0623	43.7919	57.3604	45.6346	41.1218	9.65981	10.8945	4.30785	4.75489	14.3587	15.7034	44.7873	12.7955
Jmjd2b	ENSMUSG00000024201	Mm.45047	0.397678	-1.33033	8.95919e-05	9	lysine (K)-specific demethylase 4B [Source:MGI Symbol;Acc:MGI:2442355]				244.279	155.303	252.123	355.632	435.53	303.036	287.118	255.454	85.3284	108.166	79.5295	85.588	116.305	212.868	108.552	113.738
Cacna1h	ENSMUSG00000024112	Mm.268378	0.38883	-1.36279	9.04575e-05	9	calcium channel, voltage-dependent, T type, alpha 1H subunit [Source:MGI Symbol;Acc:MGI:1928842]				55.5706	30.8322	48.766	42.3371	35.0335	44.3731	53.2404	42.3679	8.04985	21.7889	2.31961	16.6421	10.0511	29.662	25.8096	22.7476
Pdpn	ENSMUSG00000028583	Mm.2976	0.222224	-2.16991	9.04575e-05	14	podoplanin [Source:MGI Symbol;Acc:MGI:103098]				39.3625	53.6709	14.5966	47.1756	46.1805	53.0313	20.9159	19.9378	8.04985	3.1127	3.6451	7.13234	11.4869	6.97928	3.79553	21.3259
Tsc22d3	ENSMUSG00000031431	Mm.22216	0.367261	-1.44512	9.07485e-05	20	TSC22 domain family, member 3 [Source:MGI Symbol;Acc:MGI:1196284]				152.819	42.2516	90.8971	140.317	143.319	139.613	125.495	79.7514	38.6393	44.356	22.5334	52.3038	51.6912	26.1723	54.6556	45.4952
Rexo4	ENSMUSG00000052406	Mm.291874	0.357447	-1.4842	9.08526e-05	12	REX4, RNA exonuclease 4 homolog (S. cerevisiae) [Source:MGI Symbol;Acc:MGI:2684957]				199.128	190.703	210.656	286.683	375.018	409.099	408.81	392.526	101.428	118.283	98.7491	95.0978	142.151	48.855	121.457	157.811
Rrn3	ENSMUSG00000022682	Mm.490362	0.303303	-1.72117	9.11437e-05	8	RRN3 RNA polymerase I transcription factor homolog (yeast) [Source:MGI Symbol;Acc:MGI:1925255]				738.626	624.638	278.663	408.856	793.031	607.154	289.97	479.131	167.437	113.614	115.318	166.421	167.996	177.972	203.44	167.763
Ckap2	ENSMUSG00000037725	Mm.22448	0.167363	-2.57895	9.17784e-05	18	cytoskeleton associated protein 2 [Source:MGI Symbol;Acc:MGI:1931797]				83.356	54.8128	516.19	563.688	627.418	609.319	504.833	515.892	66.0087	59.1414	37.1138	85.588	127.792	45.3653	89.5745	71.0862
Pkn1	ENSMUSG00000057672	Mm.213000	0.313397	-1.67393	9.33413e-05	18	protein kinase N1 [Source:MGI Symbol;Acc:MGI:108022]				156.292	212.4	114.119	147.575	187.111	192.644	99.8257	148.911	32.1994	56.8068	58.9844	47.5489	48.8195	33.1516	51.6192	65.3993
Ube2l3	ENSMUSG00000038965	Mm.3074	0.368447	-1.44047	9.34963e-05	8	ubiquitin-conjugating enzyme E2L 3 [Source:MGI Symbol;Acc:MGI:109240]				890.288	905.554	741.442	1097.14	1191.93	1142.88	1093.33	1163.87	286.574	324.499	347.942	306.69	367.582	561.832	423.581	412.3
Hspc171	ENSMUSG00000014856	Mm.29990	2.51567	1.33094	9.40297e-05	18	transmembrane protein 208 [Source:MGI Symbol;Acc:MGI:1913570]				752.519	589.238	665.805	506.836	340.78	367.972	713.041	457.947	1223.58	1512	1639.3	1535.83	1777.6	971.865	1138.66	1255.38
Tubb2c	ENSMUSG00000036752	Mm.227260	0.30105	-1.73193	9.44326e-05	12	tubulin, beta 4B class IVB [Source:MGI Symbol;Acc:MGI:1915472]				42.8357	29.6903	32.1789	32.6601	35.8297	24.8922	46.5853	13.0842	8.04985	9.33811	6.29609	14.2647	7.17933	1.74482	13.6639	17.0607
Gpsm1	ENSMUSG00000026930	Mm.266611	0.370186	-1.43368	9.49602e-05	12	G-protein signalling modulator 1 (AGS3-like, C. elegans) [Source:MGI Symbol;Acc:MGI:1915089]				41.678	57.0967	79.2862	90.7224	113.063	95.2399	94.1214	77.8822	28.9794	22.5671	25.8471	33.2842	50.2553	20.9378	24.2914	34.1214
Jmjd2a	ENSMUSG00000033326	Mm.234234	0.323793	-1.62686	9.63997e-05	14	lysine (K)-specific demethylase 4A [Source:MGI Symbol;Acc:MGI:2446210]				270.907	220.393	95.5415	114.915	231.699	208.878	133.101	163.864	64.3988	64.5886	47.3863	47.5489	45.9477	76.7721	55.4147	63.9776
Col25a1	ENSMUSG00000058897	Mm.91728	0.30151	-1.72972	9.64098e-05	13	collagen, type XXV, alpha 1 [Source:MGI Symbol;Acc:MGI:1924268]				30.1008	38.8258	39.809	43.5467	66.0859	30.3036	42.7824	26.1684	12.8798	23.3453	6.29609	7.13234	4.3076	3.48964	21.255	17.0607
Rnf111	ENSMUSG00000032217	Mm.29783	0.279679	-1.83816	9.79657e-05	19	ring finger 111 [Source:MGI Symbol;Acc:MGI:1934919]				107.668	76.5096	167.861	249.184	261.159	216.454	253.842	180.687	69.2287	53.6941	56.9961	40.4166	38.7684	29.662	80.4652	54.0255
Cox15	ENSMUSG00000040018	Mm.248237	0.243544	-2.03775	9.8834e-05	11	COX15 homolog, cytochrome c oxidase assembly protein (yeast) [Source:MGI Symbol;Acc:MGI:1920112]				236.175	126.755	206.011	339.907	488.08	389.618	231.976	261.684	66.0087	58.3632	68.9256	49.9263	93.3313	43.6205	82.7426	92.412
Ppm1k	ENSMUSG00000037826	Mm.396893	0.298953	-1.74201	9.89527e-05	16	protein phosphatase 1K (PP2C domain containing) [Source:MGI Symbol;Acc:MGI:2442111]				34.7316	10.2774	51.7517	62.9008	32.6448	53.0313	28.5216	34.2682	12.8798	12.4508	8.6157	11.8872	12.9228	12.2137	8.35017	12.7955
Myh3	ENSMUSG00000020908	Mm.340090	0.100681	-3.31213	9.91115e-05	3	myosin, heavy polypeptide 3, skeletal muscle, embryonic [Source:MGI Symbol;Acc:MGI:1339709]				2.31544	18.2709	56.396	41.1275	58.1237	27.0568	80.8113	44.8601	8.04985	3.89088	1.32549	0	0	1.74482	5.31374	12.7955
Gfi1b	ENSMUSG00000026815	Mm.373385	0.0785563	-3.67013	0.000101085	12	growth factor independent 1B [Source:MGI Symbol;Acc:MGI:1276578]				54.4129	15.9871	33.1741	25.4023	10.3508	16.2341	11.4087	20.5609	0	0	0.662746	2.37745	2.87173	0	4.55464	4.26517
Smarcd1	ENSMUSG00000023018	Mm.273756	0.307138	-1.70304	0.00010122	7	SWI/SNF related, matrix associated, actin dependent regulator of chromatin, subfamily d, member 1 [Source:MGI Symbol;Acc:MGI:1933623]				108.826	91.3547	44.1216	87.0935	127.394	124.461	64.649	76.6361	20.9296	20.2326	28.8294	33.2842	31.5891	27.9171	34.1598	25.591
Rtn4	ENSMUSG00000020458	Mm.192580	0.383703	-1.38194	0.000104394	3	reticulon 4 [Source:MGI Symbol;Acc:MGI:1915835]				368.155	1096.26	777.602	1010.04	970.587	995.69	995.405	948.917	363.853	329.946	259.134	373.259	295.789	266.958	513.915	345.479
Sgsm2	ENSMUSG00000038351	Mm.245894	0.378406	-1.40199	0.000104533	3	small G protein signaling modulator 2 [Source:MGI Symbol;Acc:MGI:2144695]				81.0405	82.2192	64.3578	55.6431	91.5648	73.5945	42.7824	69.1594	30.5894	21.0107	19.551	21.397	25.8456	50.5998	17.4594	25.591
Angpt4	ENSMUSG00000027460	Mm.189536	0.106009	-3.23774	0.000105545	12	angiopoietin 4 [Source:MGI Symbol;Acc:MGI:1336887]				13.8927	5.70967	6.96657	7.25779	14.3319	10.8227	7.60577	8.72281	0	0.778176	1.32549	0	0	0	3.03642	2.84345
Pdpk1	ENSMUSG00000024122	Mm.10504	0.222771	-2.16637	0.000107418	9	3-phosphoinositide dependent protein kinase 1 [Source:MGI Symbol;Acc:MGI:1338068]				137.769	75.3676	390.128	381.034	500.82	386.371	388.845	276.638	54.7389	78.5957	67.6001	80.8331	71.7933	66.3032	82.7426	62.5558
Foxh1	ENSMUSG00000033837	Mm.42011	0.226555	-2.14207	0.000107928	7	forkhead box H1 [Source:MGI Symbol;Acc:MGI:1347465]				32.4162	2.28387	24.2171	24.1926	15.1281	30.3036	18.0637	22.4301	0	3.1127	4.63922	11.8872	1.43587	6.97928	4.55464	5.68689
Atp7b	ENSMUSG00000006567	Mm.87854	0.270341	-1.88715	0.000107943	18	ATPase, Cu++ transporting, beta polypeptide [Source:MGI Symbol;Acc:MGI:103297]				83.356	38.8258	25.8758	38.7082	51.754	48.7022	23.768	36.7604	11.2698	2.33453	5.63334	14.2647	17.2304	19.193	9.86838	14.2172
Crim2	ENSMUSG00000059022	Mm.332961	0.325871	-1.61763	0.0001082	16	kielin/chordin-like protein [Source:MGI Symbol;Acc:MGI:2141640]				12.7349	14.8451	28.8615	24.1926	20.7016	28.1391	35.1767	41.1218	3.21994	7.00358	2.98236	7.13234	12.9228	1.74482	12.1457	19.9041
AI841875	ENSMUSG00000054931	Mm.441300	0.26054	-1.94042	0.000109074	5	zinc finger with KRAB and SCAN domains 4 [Source:MGI Symbol;Acc:MGI:3649412]				18.5235	17.129	15.5918	19.3541	16.7205	17.3163	8.55649	16.1995	3.21994	3.1127	0.662746	4.75489	5.74347	0	9.10927	7.10862
Svep1	ENSMUSG00000028369	Mm.261024	0.331763	-1.59177	0.000111873	14	sushi, von Willebrand factor type A, EGF and pentraxin domain containing 1 [Source:MGI Symbol;Acc:MGI:1928849]				64.8324	26.2645	60.3769	56.8527	105.1	97.4045	63.6983	79.7514	16.0997	15.5635	22.202	35.6617	8.6152	40.1309	24.2914	21.3259
Eras	ENSMUSG00000031160	Mm.250895	3.61175	1.8527	0.000113284	20	ES cell-expressed Ras [Source:MGI Symbol;Acc:MGI:2665023]				5.78861	2.28387	6.96657	13.3059	7.96216	6.49363	2.85216	3.73835	24.1495	14.0072	34.1314	14.2647	38.7684	24.4275	14.423	14.2172
Eif2c2	ENSMUSG00000036698	Mm.23095	0.359441	-1.47617	0.000114756	7	eukaryotic translation initiation factor 2C, 2 [Source:MGI Symbol;Acc:MGI:2446632]				479.297	413.38	341.03	503.207	596.365	545.465	311.836	434.271	181.927	134.624	133.212	118.872	153.638	94.2203	260.373	226.054
Heatr5a	ENSMUSG00000035181	Mm.131941	0.271717	-1.87982	0.000116444	4	HEAT repeat containing 5A [Source:MGI Symbol;Acc:MGI:2444133]				99.5641	51.387	159.899	148.785	254.789	227.277	176.834	166.356	48.2991	37.3524	49.7059	40.4166	35.8967	54.0894	47.8237	35.5431
Stoml2	ENSMUSG00000028455	Mm.331565	2.57071	1.36217	0.000119789	14	stomatin (Epb7.2)-like 2 [Source:MGI Symbol;Acc:MGI:1913842]				839.348	1562.17	1617.24	1347.53	863.894	1042.23	1813.98	1485.37	3432.45	3858.19	3824.37	3347.44	4016.12	2367.72	2712.29	3618.29
Cep27	ENSMUSG00000027285	Mm.221900	0.371159	-1.42989	0.000120336	12	HAUS augmin-like complex, subunit 2 [Source:MGI Symbol;Acc:MGI:1913546]				137.769	86.787	158.572	215.314	228.514	192.644	129.298	150.78	49.909	54.4723	59.3157	57.0587	77.5368	83.7514	57.6921	42.6517
Tmem85	ENSMUSG00000027131	Mm.220942	0.20193	-2.30807	0.000129579	12	transmembrane protein 85 [Source:MGI Symbol;Acc:MGI:1915282]				11.5772	6.8516	18.5775	25.4023	23.8865	31.3859	39.9303	19.9378	4.82991	3.89088	2.65098	2.37745	8.6152	5.23446	6.83195	1.42172
Cacna1a	ENSMUSG00000034656	Mm.334658	2.92735	1.5496	0.000140081	18	calcium channel, voltage-dependent, P/Q type, alpha 1A subunit [Source:MGI Symbol;Acc:MGI:109482]				33.5739	49.1032	42.7946	41.1275	19.9054	30.3036	39.9303	26.7915	156.167	121.395	76.5471	99.8527	68.9216	106.434	103.998	96.6772
Psmc1	ENSMUSG00000021178	Mm.157105	0.391521	-1.35284	0.000141279	4	protease (prosome, macropain) 26S subunit, ATPase 1 [Source:MGI Symbol;Acc:MGI:106054]				192.182	167.864	276.009	315.714	398.108	389.618	270.955	283.491	83.7184	89.4902	102.063	104.608	87.5879	218.103	134.362	78.1948
Arl6ip6	ENSMUSG00000026960	Mm.37623	3.76177	1.91141	0.000141704	12	ADP-ribosylation factor-like 6 interacting protein 6 [Source:MGI Symbol;Acc:MGI:1929507]				12.7349	13.7032	19.9045	18.1445	19.1092	16.2341	17.113	8.72281	51.519	40.4651	81.8491	111.74	54.5629	43.6205	57.6921	31.2779
Nme7	ENSMUSG00000026575	Mm.219428	0.291142	-1.78021	0.000141704	1	NME/NM23 family member 7 [Source:MGI Symbol;Acc:MGI:2449121]				15.0504	12.5613	33.5059	43.5467	28.6638	28.1391	29.4723	29.2837	1.60997	10.1163	8.28432	14.2647	8.6152	3.48964	10.6275	7.10862
Acvrl1	ENSMUSG00000000530	Mm.279542	0.309091	-1.6939	0.000147816	7	activin A receptor, type II-like 1 [Source:MGI Symbol;Acc:MGI:1338946]				55.5706	74.2257	52.7469	66.5297	82.8064	90.9108	61.7969	70.4055	25.7595	15.5635	25.1843	14.2647	11.4869	26.1723	30.3642	22.7476
Pcyt2	ENSMUSG00000025137	Mm.21439	0.301893	-1.72789	0.000148883	3	phosphate cytidylyltransferase 2, ethanolamine [Source:MGI Symbol;Acc:MGI:1915921]				92.6177	47.9612	39.809	62.9008	67.6783	62.7718	51.3389	58.5674	11.2698	23.3453	19.8824	16.6421	5.74347	26.1723	15.9412	27.0127
Zwilch	ENSMUSG00000032400	Mm.335237	0.40845	-1.29177	0.000153762	19	Zwilch, kinetochore associated, homolog (Drosophila) [Source:MGI Symbol;Acc:MGI:1915264]				171.343	192.987	256.104	312.085	396.515	382.042	297.576	350.158	119.138	101.941	96.7609	145.024	110.562	160.523	121.457	108.051
Prmt8	ENSMUSG00000030350	Mm.39750	0.0936252	-3.41696	0.000154494	16	protein arginine N-methyltransferase 8 [Source:MGI Symbol;Acc:MGI:3043083]				9.26177	5.70967	16.9188	54.4334	35.8297	44.3731	26.6202	28.6606	3.21994	3.1127	0.994119	2.37745	2.87173	1.74482	0.759106	5.68689
Rnf135	ENSMUSG00000020707	Mm.22985	0.253411	-1.98045	0.000154912	3	ring finger protein 135 [Source:MGI Symbol;Acc:MGI:1919206]				60.2015	20.5548	22.5584	32.6601	26.2751	29.2213	31.3738	26.7915	0	9.33811	6.29609	7.13234	4.3076	15.7034	9.10927	11.3738
Synj1	ENSMUSG00000022973	Mm.187079	0.347385	-1.52539	0.000156473	8	synaptojanin 1 [Source:MGI Symbol;Acc:MGI:1354961]				34.7316	27.4064	59.3817	74.9972	82.0102	75.759	54.1911	71.0286	11.2698	26.458	21.2079	26.1519	22.9739	26.1723	16.7003	15.639
Rbm24	ENSMUSG00000038132	Mm.38269	3.24306	1.69736	0.000157463	5	RNA binding motif protein 24 [Source:MGI Symbol;Acc:MGI:3610364]				131.98	90.2128	78.9544	20.5637	17.5167	28.1391	45.6346	51.7138	236.665	224.115	122.939	256.764	185.227	211.123	125.252	145.016
Thy1	ENSMUSG00000032011	Mm.3951	0.186741	-2.42089	0.000158248	19	thymus cell antigen 1, theta [Source:MGI Symbol;Acc:MGI:98747]				13.8927	7.99354	6.63483	15.7252	12.7394	9.74045	18.0637	9.96892	1.60997	0	1.32549	2.37745	5.74347	0	3.79553	2.84345
Gorasp1	ENSMUSG00000032513	Mm.104789	0.383016	-1.38453	0.000159492	19	golgi reassembly stacking protein 1 [Source:MGI Symbol;Acc:MGI:1921748]				172.501	166.722	285.298	284.263	293.804	270.568	293.773	209.347	103.038	101.163	102.726	97.4752	94.7672	101.2	81.2243	75.3513
Rcn2	ENSMUSG00000032320	Mm.1782	2.74835	1.45857	0.000163665	19	reticulocalbin 2 [Source:MGI Symbol;Acc:MGI:1349765]				64.8324	81.0773	230.228	170.558	157.651	130.955	280.463	269.784	481.381	508.927	525.226	494.509	488.195	453.653	439.522	416.565
Tmed1	ENSMUSG00000032180	Mm.196618	2.652	1.40708	0.00016561	19	transmembrane emp24 domain containing 1 [Source:MGI Symbol;Acc:MGI:106201]				729.365	939.812	761.015	552.802	422.79	521.655	759.626	669.787	1703.35	1810.04	1633.67	2294.23	2283.03	1195.2	1373.22	1913.64
Tmeff1	ENSMUSG00000028347	Mm.422686	0.153203	-2.70648	0.000167559	14	transmembrane protein with EGF-like and two follistatin-like domains 1 [Source:MGI Symbol;Acc:MGI:1926810]				108.826	67.3741	496.285	523.771	790.642	687.243	563.778	535.206	59.5689	66.1449	65.9432	114.117	77.5368	94.2203	49.3419	51.182
Prdx2	ENSMUSG00000005161	Mm.347009	0.40271	-1.31219	0.000168563	18	peroxiredoxin 2 [Source:MGI Symbol;Acc:MGI:109486]				716.63	1507.35	1173.04	964.076	1013.58	757.59	906.037	609.973	334.874	401.539	343.965	361.372	369.018	289.64	392.458	587.172
Npc2	ENSMUSG00000021242	Mm.282556	2.30713	1.2061	0.000169715	4	Niemann Pick type C2 [Source:MGI Symbol;Acc:MGI:1915213]				67.1479	123.329	56.0643	50.8045	23.8865	53.0313	69.4026	46.1063	133.627	141.628	181.924	154.534	152.202	104.689	130.566	130.799
Jag1	ENSMUSG00000027276	Mm.22398	0.232468	-2.1049	0.000170851	12	jagged 1 [Source:MGI Symbol;Acc:MGI:1095416]				156.292	109.626	44.7851	122.173	196.665	160.176	68.4519	102.181	24.1495	31.127	22.8647	38.0391	12.9228	29.662	30.3642	34.1214
Lrrc8b	ENSMUSG00000070639	Mm.439781	0.218215	-2.19618	0.000171214	15	leucine rich repeat containing 8 family, member B [Source:MGI Symbol;Acc:MGI:2141353]				25.4699	19.4129	11.2792	21.7734	22.294	33.5504	9.50721	16.8226	3.21994	4.66905	4.97059	2.37745	5.74347	5.23446	3.03642	5.68689
Serbp1	ENSMUSG00000036371	Mm.240490	2.58864	1.37219	0.00017167	16	serpine1 mRNA binding protein 1 [Source:MGI Symbol;Acc:MGI:1914120]				6624.48	7357.48	14691.8	10248	8489.25	10178.8	13806.4	12719.7	28768.5	25970.8	33661.9	27913.6	34663.3	19217.5	22758	24792
Ppm1b	ENSMUSG00000061130	Mm.249695	2.51582	1.33103	0.000173024	9	protein phosphatase 1B, magnesium dependent, beta isoform [Source:MGI Symbol;Acc:MGI:101841]				12.7349	109.626	60.7087	42.3371	27.8675	33.5504	55.1418	42.3679	93.3782	134.624	152.1	147.402	109.126	94.2203	135.121	100.942
Soat1	ENSMUSG00000026600	Mm.28099	2.57206	1.36292	0.00017515	1	sterol O-acyltransferase 1 [Source:MGI Symbol;Acc:MGI:104665]				56.7284	53.6709	47.1073	41.1275	31.8486	27.0568	47.536	38.6296	122.358	112.057	123.933	102.23	159.381	80.2617	107.034	76.7731
Ddhd1	ENSMUSG00000037697	Mm.121918	0.274476	-1.86525	0.000176373	6	DDHD domain containing 1 [Source:MGI Symbol;Acc:MGI:2150302]				21.9967	29.6903	85.5893	91.932	107.489	102.816	116.939	87.2281	12.8798	21.0107	14.9118	26.1519	14.3587	31.4068	30.3642	25.591
Paip2b	ENSMUSG00000045896	Mm.404420	0.354472	-1.49626	0.000178756	16	poly(A) binding protein interacting protein 2B [Source:MGI Symbol;Acc:MGI:2386865]				182.92	99.3483	129.379	191.122	221.348	196.973	201.553	115.889	72.4486	48.2469	63.6236	76.0782	51.6912	36.6412	54.6556	71.0862
Gbe1	ENSMUSG00000022707	Mm.396102	0.227025	-2.13908	0.000179557	8	glucan (1,4-alpha-), branching enzyme 1 [Source:MGI Symbol;Acc:MGI:1921435]				56.7284	19.4129	103.835	124.592	140.134	145.024	92.2199	78.5052	19.3196	25.6798	21.8706	23.7745	14.3587	31.4068	22.0141	14.2172
Dnahc11	ENSMUSG00000018581	Mm.390540	0.220044	-2.18414	0.000184436	4	dynein, axonemal, heavy chain 11 [Source:MGI Symbol;Acc:MGI:1100864]				53.2552	31.9742	156.914	185.074	245.234	174.246	190.144	186.294	27.3695	30.3489	24.853	42.794	31.5891	17.4482	47.8237	46.9169
Glb1l	ENSMUSG00000026200	Mm.489688	2.70809	1.43727	0.00018759	1	galactosidase, beta 1-like [Source:MGI Symbol;Acc:MGI:1921827]				63.6747	68.516	107.152	77.4164	47.7729	62.7718	117.889	95.3278	217.346	217.111	234.943	242.499	188.099	195.42	210.272	228.897
Psma5	ENSMUSG00000068749	Mm.208883	0.0298707	-5.06512	0.000188621	13	proteasome (prosome, macropain) subunit, alpha type 5 [Source:MGI Symbol;Acc:MGI:1347009]				18.5235	3.4258	87.5797	37.4986	34.2373	97.4045	22.8173	82.8666	0	1.55635	0.994119	0	1.43587	0	6.07285	1.42172
Gabarapl1	ENSMUSG00000030161	Mm.14638	0.396327	-1.33524	0.000191727	16	gamma-aminobutyric acid (GABA) A receptor-associated protein-like 1 [Source:MGI Symbol;Acc:MGI:1914980]				357.736	156.445	294.586	348.374	389.349	391.782	366.978	326.482	125.578	102.719	118.963	92.7204	113.433	244.275	124.493	120.846
Bmi1	ENSMUSG00000026739	Mm.289584	0.412022	-1.27921	0.000194581	12	Bmi1 polycomb ring finger oncogene [Source:MGI Symbol;Acc:MGI:88174]				246.595	272.922	522.824	555.221	582.034	537.889	570.433	546.421	189.976	196.878	184.575	235.367	218.252	162.268	192.054	200.463
Asf1a	ENSMUSG00000019857	Mm.272989	2.64307	1.40221	0.00019733	2	ASF1 anti-silencing function 1 homolog A (S. cerevisiae) [Source:MGI Symbol;Acc:MGI:1913653]				203.759	240.948	750.399	576.994	458.62	547.629	778.64	654.833	1690.47	1504.99	1614.78	1393.18	1506.22	1006.76	1200.15	1215.57
Pklr	ENSMUSG00000041237	Mm.383180	0.225367	-2.14965	0.000200204	13	pyruvate kinase liver and red blood cell [Source:MGI Symbol;Acc:MGI:97604]				317.216	227.245	147.957	186.283	114.655	163.423	138.805	153.895	24.1495	16.3417	27.1726	7.13234	18.6663	10.4689	81.9834	140.751
Tmem98	ENSMUSG00000035413	Mm.27682	0.439883	-1.18481	0.000200204	3	transmembrane protein 98 [Source:MGI Symbol;Acc:MGI:1923457]				467.72	182.709	611.399	356.841	473.748	599.579	534.305	530.845	101.428	225.671	157.733	337.597	288.609	106.434	248.987	186.246
Aqp3	ENSMUSG00000028435	Mm.34043	0.230371	-2.11797	0.000200745	14	aquaporin 3 [Source:MGI Symbol;Acc:MGI:1333777]				6.94633	5.70967	21.8949	10.8867	12.7394	16.2341	11.4087	18.0687	0	0	3.6451	0	1.43587	3.48964	6.83195	8.53034
Upf1	ENSMUSG00000058301	Mm.390048	2.53883	1.34417	0.000200745	18	UPF1 regulator of nonsense transcripts homolog (yeast) [Source:MGI Symbol;Acc:MGI:107995]				297.534	316.316	260.417	135.479	126.598	130.955	166.376	218.693	503.92	491.029	624.307	591.984	492.502	558.343	397.012	535.99
Rabggta	ENSMUSG00000040472	Mm.87216	0.361337	-1.46858	0.000201618	6	Rab geranylgeranyl transferase, a subunit [Source:MGI Symbol;Acc:MGI:1860443]				52.0975	58.2386	33.1741	26.6119	54.9389	50.8668	43.7332	51.7138	16.0997	19.4544	9.27844	14.2647	7.17933	31.4068	15.1821	21.3259
Galns	ENSMUSG00000015027	Mm.34702	0.235192	-2.08809	0.000205223	18	galactosamine (N-acetyl)-6-sulfate sulfatase [Source:MGI Symbol;Acc:MGI:1355303]				105.353	65.0902	37.155	41.1275	46.9767	35.715	37.0781	46.1063	8.04985	8.55993	9.94119	23.7745	14.3587	13.9586	6.07285	12.7955
Sc5d	ENSMUSG00000032018	Mm.32700	3.28327	1.71514	0.000209277	19	sterol-C5-desaturase (fungal ERG3, delta-5-desaturase) homolog (S. cerevisae) [Source:MGI Symbol;Acc:MGI:1353611]				17.3658	5.70967	11.2792	6.04816	3.18486	6.49363	11.4087	7.47669	22.5396	33.4616	29.4922	28.5293	28.7173	33.1516	23.5323	27.0127
Lycat	ENSMUSG00000054469	Mm.329194	0.418945	-1.25517	0.000209784	9	lysocardiolipin acyltransferase 1 [Source:MGI Symbol;Acc:MGI:2684937]				111.141	62.8064	144.639	189.912	171.983	198.056	138.805	186.917	61.1788	49.0251	44.0726	52.3038	73.2292	85.4962	65.2831	73.9296
Usp54	ENSMUSG00000034235	Mm.301173	0.315415	-1.66468	0.000210505	6	ubiquitin specific peptidase 54 [Source:MGI Symbol;Acc:MGI:1926037]				98.4063	109.626	108.479	149.994	248.419	217.537	124.544	126.481	40.2492	54.4723	43.0785	52.3038	38.7684	47.1102	54.6556	42.6517
Hmgcs2	ENSMUSG00000027875	Mm.289131	0.274168	-1.86687	0.000211849	13	3-hydroxy-3-methylglutaryl-Coenzyme A synthase 2 [Source:MGI Symbol;Acc:MGI:101939]				20.839	17.129	13.9331	14.5156	8.75837	17.3163	16.1623	10.592	1.60997	1.55635	0.994119	7.13234	2.87173	1.74482	6.83195	9.95206
Fnbp1l	ENSMUSG00000039735	Mm.209491	0.155225	-2.68757	0.00021255	13	formin binding protein 1-like [Source:MGI Symbol;Acc:MGI:1925642]				259.33	164.438	958.401	1433.41	1541.47	1467.56	1108.54	1275.4	90.1583	131.512	143.153	183.063	198.15	116.903	229.25	181.981
Chordc1	ENSMUSG00000001774	Mm.103534	2.34057	1.22686	0.000212739	19	cysteine and histidine-rich domain (CHORD)-containing, zinc-binding protein 1 [Source:MGI Symbol;Acc:MGI:1914167]				46.3089	50.2451	43.1264	39.9178	30.2562	47.62	41.8317	41.7449	74.0586	102.719	140.502	80.8331	111.998	106.434	96.4065	85.3034
Jmjd5	ENSMUSG00000030752	Mm.307239	0.325055	-1.62124	0.000213564	17	jumonji domain containing 5 [Source:MGI Symbol;Acc:MGI:1924285]				20.839	17.129	13.6014	22.983	28.6638	25.9745	14.2608	26.1684	3.21994	1.55635	3.6451	7.13234	10.0511	19.193	6.07285	4.26517
Rnf19b	ENSMUSG00000028793	Mm.259672	0.370461	-1.43261	0.000214857	14	ring finger protein 19B [Source:MGI Symbol;Acc:MGI:1922484]				49.782	34.258	71.3244	39.9178	82.8064	69.2654	61.7969	40.4987	9.65981	19.4544	19.8824	33.2842	21.538	12.2137	23.5323	27.0127
Saps2	ENSMUSG00000036561	Mm.184055	0.320421	-1.64196	0.0002154	7	protein phosphatase 6, regulatory subunit 2 [Source:MGI Symbol;Acc:MGI:1918724]				33.5739	28.5483	31.1837	36.289	43.7919	38.9618	41.8317	29.2837	3.21994	11.6726	8.94707	16.6421	17.2304	5.23446	13.6639	14.2172
Slc39a5	ENSMUSG00000039878	Mm.22983	3.05529	1.61131	0.000215523	2	solute carrier family 39 (metal ion transporter), member 5 [Source:MGI Symbol;Acc:MGI:1919336]				105.353	171.29	197.054	62.9008	34.2373	64.9363	87.4663	86.605	420.202	287.925	272.389	287.671	213.944	403.054	299.088	290.032
Ptcd1	ENSMUSG00000029624	Mm.332840	2.3494	1.23229	0.00021666	15	pentatricopeptide repeat domain 1 [Source:MGI Symbol;Acc:MGI:1919049]				1305.91	1413.71	1598.33	1317.29	1006.42	1392.88	2098.24	2014.97	3775.38	4321.99	4476.85	3487.71	4085.04	2058.89	2980.25	3353.85
Ulk4	ENSMUSG00000040936	Mm.371804	2.39394	1.25939	0.000218134	19	unc-51-like kinase 4 (C. elegans) [Source:MGI Symbol;Acc:MGI:1921622]				481.612	517.296	311.505	195.96	179.945	207.796	193.947	179.441	470.111	726.816	1128.32	682.327	591.577	844.493	437.245	547.364
Cd97	ENSMUSG00000002885	Mm.334648	2.74296	1.45573	0.000219306	18	CD97 antigen [Source:MGI Symbol;Acc:MGI:1347095]				21.9967	29.6903	36.1598	27.8215	12.7394	21.6454	34.226	21.807	77.2785	89.4902	85.1628	61.8136	76.1009	57.5791	42.5099	75.3513
Brpf1	ENSMUSG00000001632	Mm.356059	0.270414	-1.88676	0.000219487	16	bromodomain and PHD finger containing, 1 [Source:MGI Symbol;Acc:MGI:1926033]				33.5739	21.6967	17.5823	33.8697	36.6259	24.8922	25.6695	26.7915	8.04985	7.78176	7.2902	0	11.4869	10.4689	6.07285	8.53034
Htatip	ENSMUSG00000024926	Mm.228930	0.449247	-1.15442	0.000219533	11	K(lysine) acetyltransferase 5 [Source:MGI Symbol;Acc:MGI:1932051]				96.0909	99.3483	203.357	229.83	225.329	245.676	298.526	250.469	114.308	62.2541	46.3922	102.23	89.0237	97.71	97.9247	130.799
Kif24	ENSMUSG00000028438	Mm.370288	0.33725	-1.56811	0.000219909	14	kinesin family member 24 [Source:MGI Symbol;Acc:MGI:1918345]				26.6276	28.5483	35.8281	56.8527	49.3654	49.7845	40.881	34.2682	9.65981	8.55993	10.9353	19.0196	18.6663	12.2137	18.2185	11.3738
Adam15	ENSMUSG00000028041	Mm.274049	2.40373	1.26528	0.000224971	13	a disintegrin and metallopeptidase domain 15 (metargidin) [Source:MGI Symbol;Acc:MGI:1333882]				170.185	207.832	205.348	165.72	161.632	139.613	208.208	210.593	510.36	501.145	536.493	416.053	387.684	286.151	424.34	469.169
Pomc	ENSMUSG00000020660	Mm.277996	2.68937	1.42727	0.000227591	4	pro-opiomelanocortin-alpha [Source:MGI Symbol;Acc:MGI:97742]				10.4195	35.4	37.4868	31.4504	27.8675	37.8795	32.3245	37.3835	78.8885	109.723	91.1275	78.4557	61.7423	85.4962	85.0199	82.46
Ube1c	ENSMUSG00000030061	Mm.277626	0.170709	-2.55039	0.000228399	16	ubiquitin-like modifier activating enzyme 3 [Source:MGI Symbol;Acc:MGI:1341217]				180.605	67.3741	922.241	914.482	991.288	860.406	892.727	791.906	144.897	96.4938	130.892	106.985	146.458	82.0066	159.412	92.412
Rab31	ENSMUSG00000056515	Mm.29274	0.299322	-1.74023	0.000229031	9	RAB31, member RAS oncogene family [Source:MGI Symbol;Acc:MGI:1914603]				123.876	81.0773	35.4963	104.028	146.504	120.132	89.3678	132.711	12.8798	28.7925	39.102	28.5293	38.7684	45.3653	30.3642	25.591
Mfsd3	ENSMUSG00000019080	Mm.34920	0.330604	-1.59683	0.000231507	7	major facilitator superfamily domain containing 3 [Source:MGI Symbol;Acc:MGI:1916822]				62.517	42.2516	24.2171	32.6601	34.2373	47.62	29.4723	41.1218	14.4897	14.7853	8.6157	14.2647	18.6663	13.9586	9.10927	9.95206
Ccdc101	ENSMUSG00000030714	Mm.45686	2.64946	1.4057	0.000231715	17	coiled-coil domain containing 101 [Source:MGI Symbol;Acc:MGI:1922815]				136.611	244.374	324.443	209.266	147.3	191.562	262.399	221.185	611.788	632.657	632.259	591.984	423.581	621.156	526.06	563.002
Bat3	ENSMUSG00000024392	Mm.203962	0.375307	-1.41386	0.000231847	9	BCL2-associated athanogene 6 [Source:MGI Symbol;Acc:MGI:1919439]				409.833	208.974	202.694	284.263	416.421	337.669	211.06	332.09	83.7184	129.177	102.726	99.8527	93.3313	157.034	100.961	135.064
Cep70	ENSMUSG00000056267	Mm.288739	0.41467	-1.26996	0.000233676	19	centrosomal protein 70 [Source:MGI Symbol;Acc:MGI:1915371]				32.4162	21.6967	57.3913	41.1275	49.3654	44.3731	41.8317	39.8757	16.0997	22.5671	8.28432	16.6421	14.3587	24.4275	15.1821	18.4824
Btg1	ENSMUSG00000036478	Mm.23811	0.227007	-2.13919	0.000234048	2	B cell translocation gene 1, anti-proliferative [Source:MGI Symbol;Acc:MGI:88215]				152.819	73.0838	79.6179	60.4816	207.812	188.315	131.199	104.674	35.4193	26.458	27.1726	26.1519	12.9228	26.1723	29.6051	42.6517
Calcrl	ENSMUSG00000059588	Mm.75467	2.8156	1.49344	0.000241849	12	calcitonin receptor-like [Source:MGI Symbol;Acc:MGI:1926944]				20.839	18.2709	23.8854	14.5156	8.75837	10.8227	12.3594	12.4612	38.6393	37.3524	63.6236	57.0587	48.8195	38.3861	39.4735	19.9041
Dlx2	ENSMUSG00000023391	Mm.3896	0.147454	-2.76167	0.000243805	12	distal-less homeobox 2 [Source:MGI Symbol;Acc:MGI:94902]				48.6243	39.9677	9.28876	18.1445	35.0335	24.8922	14.2608	19.9378	8.04985	5.44723	2.31961	2.37745	1.43587	3.48964	0.759106	7.10862
Cdc2a	ENSMUSG00000019942	Mm.281367	2.35381	1.235	0.000248791	2	cyclin-dependent kinase 1 [Source:MGI Symbol;Acc:MGI:88351]				2464.79	2850.27	3260.02	2741.03	2430.85	2674.29	4209.79	3252.36	7439.67	8584.83	8542.79	7011.09	8273.46	4529.55	5653.82	6181.65
Trf	ENSMUSG00000032554	Mm.37214	0.214639	-2.22002	0.000252649	19	transferrin [Source:MGI Symbol;Acc:MGI:98821]				27.7853	35.4	30.1885	35.0793	42.1994	36.7972	86.5156	26.1684	3.21994	4.66905	2.65098	16.6421	25.8456	1.74482	6.83195	7.10862
Gtf2i	ENSMUSG00000060261	Mm.261570	0.201078	-2.31417	0.000259374	15	general transcription factor II I [Source:MGI Symbol;Acc:MGI:1202722]				708.526	324.309	203.357	367.728	743.665	489.187	327.999	378.819	82.1084	78.5957	109.022	78.4557	97.6389	80.2617	103.998	82.46
Tmem49	ENSMUSG00000018171	Mm.390398	2.59029	1.37312	0.000260303	3	vacuole membrane protein 1 [Source:MGI Symbol;Acc:MGI:1923159]				34.7316	31.9742	33.1741	29.0312	15.9243	21.6454	32.3245	22.4301	72.4486	69.2576	87.4824	59.4361	78.9727	85.4962	64.524	55.4472
Glipr1	ENSMUSG00000056888	Mm.173790	0.0940018	-3.41117	0.000271178	2	GLI pathogenesis-related 1 (glioma) [Source:MGI Symbol;Acc:MGI:1920940]				1.15772	2.28387	18.5775	29.0312	27.0713	20.5632	30.4231	20.5609	0	6.22541	0.331373	2.37745	1.43587	0	2.27732	1.42172
Frmd6	ENSMUSG00000048285	Mm.2962	0.0677658	-3.8833	0.000274359	4	FERM domain containing 6 [Source:MGI Symbol;Acc:MGI:2442579]				3.47316	3.4258	10.284	19.3541	23.0903	14.0695	8.55649	6.85363	0	0	0.662746	0	2.87173	1.74482	0.759106	0
Rps9	ENSMUSG00000006333	Mm.13944	2.38753	1.25552	0.000274359	17	ribosomal protein S9 [Source:MGI Symbol;Acc:MGI:1924096]				468.877	666.889	391.787	629.008	516.744	508.668	928.854	623.681	1379.74	1830.27	1657.53	337.597	1453.1	992.803	1638.15	2014.58
Map3k15	ENSMUSG00000031303	Mm.386889	0.13809	-2.85632	0.000274488	20	mitogen-activated protein kinase kinase kinase 15 [Source:MGI Symbol;Acc:MGI:2448588]				23.1544	9.13547	42.4629	81.0453	72.4556	86.5817	42.7824	59.1905	0	11.6726	6.95883	11.8872	2.87173	12.2137	9.10927	2.84345
Traf3ip3	ENSMUSG00000037318	Mm.261259	2.53919	1.34437	0.000274862	1	TRAF3 interacting protein 3 [Source:MGI Symbol;Acc:MGI:2441706]				35.8894	55.9548	23.2219	10.8867	8.75837	11.905	13.3101	27.4145	66.0087	45.9124	82.1805	80.8331	66.0499	45.3653	52.3783	36.9648
Thada	ENSMUSG00000024251	Mm.246767	0.363667	-1.45931	0.000275058	9	thyroid adenoma associated [Source:MGI Symbol;Acc:MGI:3039623]				202.601	142.742	121.417	175.397	166.409	179.657	85.5649	143.926	67.6187	42.0215	61.6354	66.5685	50.2553	55.8343	46.3055	52.6038
Hnrpdl	ENSMUSG00000029328	Mm.389579	0.23921	-2.06365	0.000276194	15	heterogeneous nuclear ribonucleoprotein D-like [Source:MGI Symbol;Acc:MGI:1355299]				266.276	202.122	1058.92	1250.76	1276.33	1189.42	1166.53	970.724	140.067	249.794	166.349	187.818	313.019	235.551	228.491	244.536
Mcam	ENSMUSG00000032135	Mm.275003	0.340069	-1.5561	0.000276205	19	melanoma cell adhesion molecule [Source:MGI Symbol;Acc:MGI:1933966]				236.175	109.626	212.314	263.7	390.146	299.789	308.034	224.301	74.0586	121.395	113.992	97.4752	58.8705	66.3032	93.37	69.6644
Grpel2	ENSMUSG00000024580	Mm.269657	0.374671	-1.41631	0.00028073	10	GrpE-like 2, mitochondrial [Source:MGI Symbol;Acc:MGI:1334416]				106.51	163.297	148.288	187.493	218.163	212.125	203.454	174.456	61.1788	59.9195	66.9373	68.9459	68.9216	69.7928	72.8742	61.1341
Dhcr7	ENSMUSG00000058454	Mm.249342	0.414399	-1.27091	0.000283093	17	7-dehydrocholesterol reductase [Source:MGI Symbol;Acc:MGI:1298378]				155.135	135.89	202.03	244.346	287.434	233.771	191.095	191.279	83.7184	61.4759	72.902	68.9459	58.8705	183.206	92.6109	58.2907
Eml4	ENSMUSG00000032624	Mm.295565	2.47258	1.30602	0.000284981	9	echinoderm microtubule associated protein like 4 [Source:MGI Symbol;Acc:MGI:1926048]				270.907	496.741	360.603	246.765	180.741	258.663	271.906	280.999	755.075	648.22	797.615	763.16	707.882	699.673	732.537	749.248
Ppil2	ENSMUSG00000022771	Mm.253614	2.45894	1.29803	0.000289826	8	peptidylprolyl isomerase (cyclophilin)-like 2 [Source:MGI Symbol;Acc:MGI:2447857]				283.642	352.858	287.288	164.51	113.063	127.708	161.623	157.634	555.439	505.814	628.946	568.209	491.066	532.17	383.349	388.13
Ggnbp2	ENSMUSG00000020530	Mm.356653	0.263589	-1.92364	0.000292026	3	gametogenetin binding protein 2 [Source:MGI Symbol;Acc:MGI:2387356]				202.601	125.613	661.161	736.666	746.054	707.806	576.137	621.811	140.067	127.621	154.751	175.931	153.638	153.544	150.303	98.0989
Prkci	ENSMUSG00000037643	Mm.291554	0.213206	-2.22968	0.000292719	13	protein kinase C, iota [Source:MGI Symbol;Acc:MGI:99260]				177.131	103.916	460.789	535.867	699.873	759.755	477.262	482.247	120.748	87.1557	83.8373	111.74	101.947	85.4962	106.275	90.9903
Prpf3	ENSMUSG00000015748	Mm.279872	0.253994	-1.97713	0.000294361	13	PRP3 pre-mRNA processing factor 3 homolog (yeast) [Source:MGI Symbol;Acc:MGI:1918017]				71.7787	68.516	191.747	195.96	318.486	247.84	234.828	272.276	45.0791	38.9088	37.1138	21.397	60.3064	38.3861	66.0422	99.5206
St18	ENSMUSG00000033740	Mm.234612	0.293776	-1.76721	0.000295014	1	suppression of tumorigenicity 18 [Source:MGI Symbol;Acc:MGI:2446700]				9.26177	11.4193	19.9045	15.7252	24.6827	22.7277	16.1623	14.3303	9.65981	4.66905	1.32549	0	2.87173	1.74482	10.6275	8.53034
Krt10	ENSMUSG00000019761	Mm.22662	0.201536	-2.31089	0.000296731	3	keratin 10 [Source:MGI Symbol;Acc:MGI:96685]				8.10405	6.8516	16.2553	7.25779	29.46	21.6454	18.0637	19.9378	6.43988	2.33453	0.994119	0	1.43587	0	4.55464	9.95206
Syngr1	ENSMUSG00000022415	Mm.230301	2.73083	1.44934	0.000298923	7	synaptogyrin 1 [Source:MGI Symbol;Acc:MGI:1328323]				9.26177	35.4	22.2267	24.1926	13.5357	27.0568	20.9159	24.9223	59.5689	52.9159	62.9609	90.3429	64.614	33.1516	61.4876	59.7124
Dnm1	ENSMUSG00000026825	Mm.44736	0.135115	-2.88775	0.00029956	12	dynamin 1 [Source:MGI Symbol;Acc:MGI:107384]				93.7754	93.6386	33.5059	43.5467	125.006	57.3604	21.8666	49.8446	9.65981	7.00358	4.97059	4.75489	5.74347	8.7241	12.1457	17.0607
Ttc8	ENSMUSG00000021013	Mm.282660	2.69972	1.43281	0.000300378	4	tetratricopeptide repeat domain 8 [Source:MGI Symbol;Acc:MGI:1923510]				8.10405	18.2709	15.5918	21.7734	22.294	20.5632	13.3101	12.4612	35.4193	45.1342	45.7295	47.5489	37.3325	33.1516	56.1738	56.8689
Pdcl	ENSMUSG00000009030	Mm.30709	2.36593	1.24241	0.000300382	12	phosducin-like [Source:MGI Symbol;Acc:MGI:1914716]				47.4666	23.9806	52.7469	48.3853	62.1048	61.6895	60.8461	54.206	106.258	135.403	174.302	116.495	142.151	104.689	78.947	115.16
Ccnjl	ENSMUSG00000044707	Mm.247595	0.413177	-1.27517	0.000301413	3	cyclin J-like [Source:MGI Symbol;Acc:MGI:2685723]				276.695	266.071	268.047	186.283	289.026	260.827	266.202	317.759	99.8181	94.1593	95.4354	97.4752	91.8955	158.779	130.566	112.316
Nell2	ENSMUSG00000022454	Mm.3959	0.203576	-2.29636	0.000301413	7	NEL-like 2 (chicken) [Source:MGI Symbol;Acc:MGI:1858510]				39.3625	55.9548	33.5059	111.286	125.006	97.4045	71.3041	64.1749	17.7097	25.6798	8.94707	2.37745	11.4869	15.7034	22.7732	17.0607
[truncated: 1,569 more rows]
